# Supplementary material for: Flux balance analysis with or without molecular crowding fails to predict two thirds of experimentally observed epistasis in yeast
Source: Sci Rep. 2019 Aug 14;9:11837. doi: 10.1038/s41598-019-47935-6 (PMC6694147; doi:10.1038/s41598-019-47935-6)
Supplement: Supplementary file 1 — Supplementary Dataset 1 [file 41598_2019_47935_MOESM1_ESM.csv]

ORF1	ORF2	Epistasis.FBA	Epistasis.ccFBA	Epistasis.MOMENT	Epistasis.lMOMA	Genetic.interaction.score.experiment	high.confidence.interaction.experiment
YAL012W	YBL011W	0	0	0	0	-0.0466	none
YAL012W	YBR006W	0	0	0	0	0.0018	none
YAL012W	YBR018C	0	-4.99999999958867e-07	0	0	-0.0311	none
YAL012W	YBR041W	0	1.00000000058387e-07	0	0	0.029	none
YAL012W	YBR068C	0	0	0	0	-0.0333	none
YAL012W	YBR145W	0	0	0	0	-0.0148	none
YAL012W	YBR161W	0	0	0	0	-0.0088	none
YAL012W	YBR176W	0	0	0	0	0.0056	none
YAL012W	YBR199W	0	0	0	0	-0.027	none
YAL012W	YBR205W	0	0	0	0	-0.026	none
YAL012W	YBR244W	0	0	0	0	-0.0189	none
YAL012W	YBR263W	-4.68000000000135e-05	0	0	-0.000326999999999966	0.0279	none
YAL012W	YBR291C	0	-6.00000000017253e-07	3.00000000064138e-07	0	0.0099	none
YAL012W	YBR294W	0	0	0	0	0.0113	none
YAL012W	YBR296C	0	-3.9999999990048e-07	2.00000000005751e-07	0	-0.0262	none
YAL012W	YCL040W	0	0	0	0	-0.0176	none
YAL012W	YCL050C	0	0	0	0	0.0547	none
YAL012W	YCL064C	0	0	0	0	-0.0125	none
YAL012W	YCR024C-A	0	0	0	0	0.0071	none
YAL012W	YCR036W	0	0	0	0	-0.0357	none
YAL012W	YCR048W	0	0	0	0	0.0436	none
YAL012W	YCR053W	0	0	0	0	-0.0231	none
YAL012W	YDL022W	0	0	0	0	-0.0068	none
YAL012W	YDL080C	0	0	0	0	-0.0273	none
YAL012W	YDL093W	0	-4.00000000011502e-07	0	0	0.0483	none
YAL012W	YDL171C	0	0	0	0	0.0233	none
YAL012W	YDL174C	0	0	0	0	0.0252	none
YAL012W	YDL178W	0	0	0	0	0.0175	none
YAL012W	YDL238C	0	0	0	0	-0.0156	none
YAL012W	YDR007W	0	0	0	0	0.0534	none
YAL012W	YDR019C	-0.000104300000000057	-4.99999999958867e-07	0	0	0.0084	none
YAL012W	YDR046C	0	0	0	0	-0.0206	none
YAL012W	YDR098C	0	0	0	0	-0.0131	none
YAL012W	YDR127W	0	0	0	0	0.0513	none
YAL012W	YDR178W	0	6.00000000017253e-07	-2.99999999953116e-07	0	-0.0739	none
YAL012W	YDR256C	0	0	0	0	-0.009	none
YAL012W	YDR272W	0	0	0	0	0.0767	none
YAL012W	YDR284C	0	0	0	0	0.0128	none
YAL012W	YDR297W	0	0	0	0	-0.0142	none
YAL012W	YDR298C	0	2.99999999953116e-07	0	0	-0.0163	none
YAL012W	YDR305C	0	0	0	0	0.0285	none
YAL012W	YDR315C	0	0	0	0	0.0502	none
YAL012W	YDR321W	0	0	0	0	-0.008	none
YAL012W	YDR345C	0	0	0	0	-0.0447	none
YAL012W	YDR368W	0	0	0	0	-0.0306	none
YAL012W	YDR399W	0	0	0	0	0.0162	none
YAL012W	YDR402C	0	0	0	0	-0.0518	none
YAL012W	YDR403W	0	0	0	0	-0.0236	none
YAL012W	YDR453C	0	0	0	0	0.0137	none
YAL012W	YDR502C	0	0	0	0	-0.0172	none
YAL012W	YDR503C	0	0	0	0	0.0263	none
YAL012W	YDR513W	0	0	0	0	0.0268	none
YAL012W	YDR536W	0	0	0	0	0.0394	none
YAL012W	YER052C	0	0	0	0	-0.0317	none
YAL012W	YER056C	0	0	0	0	-0.0587	none
YAL012W	YER060W	0	0	0	0	-0.0236	none
YAL012W	YER062C	0	0	0	0	0.0249	none
YAL012W	YER073W	0	0	0	0	0.0093	none
YAL012W	YER081W	0	0	0	0	-0.0282	none
YAL012W	YER091C	-0.9999276	-0.9984397	-0.998471	-0.9994782	-0.0365	none
YAL012W	YER170W	0	0	0	0	-0.0181	none
YAL012W	YER174C	0	0	0	0	-0.0146	none
YAL012W	YER178W	0	0	9.99999999473644e-08	0	0.0224	none
YAL012W	YFL011W	0	0	0	0	-0.0218	none
YAL012W	YFL053W	0	0	0	0	-0.0261	none
YAL012W	YFL055W	0	0	2.00000000005751e-07	0	0.0248	none
YAL012W	YFR015C	0	-6.00000000017253e-07	0	0	-0.0214	none
YAL012W	YGL009C	0	0	0	0	0.0349	none
YAL012W	YGL062W	0	0	0	0	-0.0145	none
YAL012W	YGL084C	0	0	0	0	-0.0763	none
YAL012W	YGL125W	0	0	0	0	0.0249	none
YAL012W	YGL148W	0	0	0	0	0.0361	none
YAL012W	YGL202W	0	4.99999999958867e-07	-2.00000000005751e-07	0	0.03	none
YAL012W	YGL205W	0	0	0	0	0.0208	none
YAL012W	YGL248W	0	0	0	0	-0.0296	none
YAL012W	YGL253W	0	0	0	0	-0.032	none
YAL012W	YGL256W	0	0	0	0	0.0309	none
YAL012W	YGR010W	0	0	0	0	0.0132	none
YAL012W	YGR019W	0	0	0	0	-0.007	none
YAL012W	YGR055W	0	0	0	0	0.0454	none
YAL012W	YGR061C	0	0	0	0	-0.0268	none
YAL012W	YGR087C	0	0	0	0	0.0082	none
YAL012W	YGR088W	0	0	0	0	-0.0105	none
YAL012W	YGR143W	0	0	0	0	0.0436	none
YAL012W	YGR157W	0	0	0	0	0.0629	none
YAL012W	YGR170W	0	0	0	0	-0.0573	none
YAL012W	YGR177C	0	0	0	0	-0.0053	none
YAL012W	YGR183C	-3.24000000000435e-05	-2.99999999953116e-07	-2.99999999953116e-07	0	-0.0047	none
YAL012W	YGR192C	0	0	0	0	0.0035	none
YAL012W	YGR202C	0	0	0	0	-0.0237	none
YAL012W	YGR208W	0	0	0	0	-0.0101	none
YAL012W	YGR240C	0	0	0	0	-0.0607	none
YAL012W	YGR244C	0	-1.00000000058387e-07	9.99999999473644e-08	0	0.0166	none
YAL012W	YGR248W	0	0	0	0	-0.0096	none
YAL012W	YGR256W	0	0	0	0	-0.0331	none
YAL012W	YGR282C	0	0	0	0	-0.0096	none
YAL012W	YGR287C	0	0	0	0	-0.0139	none
YAL012W	YGR289C	0	0	0	0	-0.0313	none
YAL012W	YGR292W	0	0	0	0	-0.0399	none
YAL012W	YHL016C	0	0	0	0	0.0165	none
YAL012W	YHL032C	0	0	0	0	0.005	none
YAL012W	YHR037W	0	0	-1.00000000058387e-07	0	0.0102	none
YAL012W	YHR106W	0	0	0	0	0.0135	none
YAL012W	YHR137W	0	-6.00000000017253e-07	0	0	-0.009	none
YAL012W	YHR163W	0	5.00000000069889e-07	0	0	0.0225	none
YAL012W	YIL074C	0	0	0	0	0.0037	none
YAL012W	YIL099W	0	0	0	0	-0.0303	none
YAL012W	YIL145C	0	0	0	0	0.0164	none
YAL012W	YIL155C	0	0	0	0	0.0321	none
YAL012W	YIL160C	0	0	0	0	0.0321	none
YAL012W	YIR031C	0	0	0	0	-0.0318	none
YAL012W	YJL045W	0	0	-2.00000000005751e-07	0	-0.034	none
YAL012W	YJL052W	0	0	0	0	-0.0111	none
YAL012W	YJL121C	0	0	-4.00000000011502e-07	0	-0.0939	negative
YAL012W	YJL134W	0	0	0	0	0.016	none
YAL012W	YJL153C	0	0	0	0	0.0111	none
YAL012W	YJL155C	0	0	0	0	0.0067	none
YAL012W	YJL196C	0	0	0	0	0.0137	none
YAL012W	YJL214W	0	0	0	0	0.0122	none
YAL012W	YJR009C	0	0	0	0	0.0163	none
YAL012W	YJR019C	0	0	0	0	-0.0144	none
YAL012W	YJR048W	0	-1.00000000058387e-07	0	0	-0.0256	none
YAL012W	YJR078W	0	0	0	0	0.0211	none
YAL012W	YJR095W	0	0	1.00000000058387e-07	0	-0.0304	none
YAL012W	YJR103W	0	0	0	0	-0.0525	none
YAL012W	YJR130C	0	0	0	0	-0.0536	none
YAL012W	YJR133W	0	0	0	0	0.0069	none
YAL012W	YJR137C	0	0	0	0	-0.0486	none
YAL012W	YKL001C	0	0	0	0	-0.0086	none
YAL012W	YKL008C	0	0	0	0	-0.014	none
YAL012W	YKL026C	0	0	0	0	-0.023	none
YAL012W	YKL085W	0	0	0	0	0.0213	none
YAL012W	YKL106W	0	0	0	0	-0.0196	none
YAL012W	YKL120W	0	0	0	0	0.0194	none
YAL012W	YKL148C	0	-6.00000000017253e-07	-1.00000000058387e-07	0	0.017	none
YAL012W	YKL184W	0	0	0	0	-0.0676	none
YAL012W	YKR009C	0	0	0	0	-0.0065	none
YAL012W	YKR039W	0	0	1.00000000058387e-07	0	0.0244	none
YAL012W	YKR058W	0	-6.00000000017253e-07	2.00000000005751e-07	0	0.0104	none
YAL012W	YKR067W	0	0	0	0	-0.0201	none
YAL012W	YKR080W	0	5.00000000069889e-07	-1.00000000058387e-07	0	-0.0269	none
YAL012W	YKR097W	0	0	0	0	-0.0414	none
YAL012W	YLL012W	0	0	0	0	-0.0177	none
YAL012W	YLL041C	0	6.00000000017253e-07	-2.99999999953116e-07	0	-0.0281	none
YAL012W	YLL062C	0	0	0	0	-0.0052	none
YAL012W	YLR017W	0	0	0	0	-0.0317	none
YAL012W	YLR043C	0	0	0	0	0.0319	none
YAL012W	YLR056W	0	0	0	0	-0.0577	none
YAL012W	YLR089C	0	5.00000000069889e-07	0	0	0.0206	none
YAL012W	YLR109W	0	0	0	0	-0.0102	none
YAL012W	YLR134W	0	0	0	0	-0.0091	none
YAL012W	YLR142W	0	0	-1.00000000058387e-07	0	0.0115	none
YAL012W	YLR146C	0	0	0	0	0.0477	none
YAL012W	YLR174W	0	2.00000000005751e-07	-2.00000000005751e-07	0	0.0279	none
YAL012W	YLR180W	0	0	0	0	0.0169	none
YAL012W	YLR258W	0	0	-1.00000000058387e-07	0	-0.0108	none
YAL012W	YLR308W	0	0	0	0	0.0257	none
YAL012W	YLR354C	0	0	-2.99999999953116e-07	0	-0.0309	none
YAL012W	YLR372W	0	0	0	0	-0.0571	none
YAL012W	YLR377C	0	0	0	0	-0.0252	none
YAL012W	YLR395C	-6.38000000000583e-05	9.99999999473644e-08	-9.99999999473644e-08	0	-0.0481	none
YAL012W	YLR438W	0	0	0	0	0.0139	none
YAL012W	YML035C	0	0	0	0	0.0059	none
YAL012W	YML042W	0	0	0	0	0.0279	none
YAL012W	YML054C	0	0	0	0	-0.0227	none
YAL012W	YML056C	0	-4.00000000011502e-07	-4.69999999996862e-06	0	-0.0128	none
YAL012W	YML070W	0	0	0	0	-0.0216	none
YAL012W	YML075C	0	0	0	0	-0.0309	none
YAL012W	YML081C-A	0	2.99999999953116e-07	0	0	-0.0231	none
YAL012W	YML106W	0	0	0	0	-0.0318	none
YAL012W	YML120C	0	0	-9.99999999473644e-08	0	0.0582	none
YAL012W	YML123C	0	0	0	0	-0.0357	none
YAL012W	YMR006C	0	0	0	0	-0.0327	none
YAL012W	YMR008C	0	0	0	0	0.0152	none
YAL012W	YMR009W	0	0	0	0	-0.0225	none
YAL012W	YMR015C	0	0	0	0	-0.0229	none
YAL012W	YMR020W	0	0	0	0	-0.0181	none
YAL012W	YMR120C	0	0	0	0	0.0147	none
YAL012W	YMR145C	0	0	0	0	-0.0167	none
YAL012W	YMR169C	0	0	0	0	-0.0224	none
YAL012W	YMR170C	0	0	1.00000000058387e-07	0	0.0279	none
YAL012W	YMR250W	0	0	0	0	0.0052	none
YAL012W	YMR261C	0	7.0000000007564e-07	2.99999999953116e-07	0	-0.0241	none
YAL012W	YMR271C	0	0	0	0	-0.0413	none
YAL012W	YMR272C	0	0	0	0	0.0705	none
YAL012W	YMR289W	0	0	0	0	-0.0537	none
YAL012W	YMR303C	0	0	0	0	-0.0299	none
YAL012W	YMR318C	0	0	0	0	-0.0076	none
YAL012W	YNL009W	0	0	0	0	-0.0243	none
YAL012W	YNL029C	0	0	0	0	0.0244	none
YAL012W	YNL037C	0	-6.00000000017253e-07	0	0	-0.0185	none
YAL012W	YNL052W	0	-3.9999999990048e-07	1.00000000058387e-07	0	-0.0066	none
YAL012W	YNL071W	0	0	9.99999999473644e-08	0	0.0564	none
YAL012W	YNL130C	0	0	0	0	0.0777	none
YAL012W	YNL141W	0	0	0	0	-0.0683	none
YAL012W	YNL142W	0	0	0	0	0.0392	none
YAL012W	YNR001C	0	0	0	0	0.0403	none
YAL012W	YNR008W	0	0	0	0	0.0282	none
YAL012W	YNR012W	0	-5.00000000069889e-07	-2.99999999953116e-07	0	-0.006	none
YAL012W	YNR013C	0	0	0	0	0.006	none
YAL012W	YNR019W	0	0	0	0	0.0351	none
YAL012W	YOL011W	0	0	0	0	-0.0256	none
YAL012W	YOL020W	0	0	0	0	0.0159	none
YAL012W	YOL052C	0	0	0	0	0.0562	none
YAL012W	YOL055C	0	0	0	0	0.0205	none
YAL012W	YOL061W	0	0	1.99999999894729e-07	0	-0.0159	none
YAL012W	YOL064C	0	0	0	0	-0.3677	negative
YAL012W	YOL065C	0	0	0	0	0.0066	none
YAL012W	YOL086C	0	0	0	0	0.0406	none
YAL012W	YOL126C	0	4.00000000011502e-07	0	0	-0.0254	none
YAL012W	YOL136C	0	0	0	0	0.034	none
YAL012W	YOR011W	0	0	0	0	0.0272	none
YAL012W	YOR065W	-3.24000000000435e-05	-2.99999999953116e-07	-2.99999999953116e-07	0	0.0682	none
YAL012W	YOR071C	0	0	0	0	-0.0126	none
YAL012W	YOR099W	0	0	0	0	-0.0218	none
YAL012W	YOR100C	0	0	0	0	-0.018	none
YAL012W	YOR108W	0	0	0	0	-0.0345	none
YAL012W	YOR109W	0	0	0	0	-0.0297	none
YAL012W	YOR120W	0	0	0	0	-0.0373	none
YAL012W	YOR126C	0	0	0	0	-0.0242	none
YAL012W	YOR136W	0	-6.00000000017253e-07	0	0	-0.0063	none
YAL012W	YOR142W	0	-1.00000000058387e-07	-2.00000000005751e-07	0	0.0116	none
YAL012W	YOR155C	0	0	0	0	-0.0081	none
YAL012W	YOR163W	0	0	0	0	0.0177	none
YAL012W	YOR171C	0	0	0	0	-0.0159	none
YAL012W	YOR184W	0	0	0	0	-0.0454	none
YAL012W	YOR192C	0	0	0	0	-0.0191	none
YAL012W	YOR245C	0	0	0	0	-0.0143	none
YAL012W	YOR317W	0	0	0	0	0.0321	none
YAL012W	YOR347C	0	0	0	0	0.0139	none
YAL012W	YOR348C	0	0	0	0	-0.015	none
YAL012W	YOR374W	0	0	0	0	-0.0049	none
YAL012W	YOR375C	0	0	0	0	-0.0263	none
YAL012W	YOR377W	0	0	0	0	0.013	none
YAL012W	YPL023C	0	0	0	0	0.0152	none
YAL012W	YPL053C	0	0	0	0	-0.0199	none
YAL012W	YPL091W	0	0	0	0	-0.0431	none
YAL012W	YPL092W	0	0	0	0	-0.0015	none
YAL012W	YPL111W	0	0	0	0	-0.0075	none
YAL012W	YPL134C	0	0	0	0	-0.0326	none
YAL012W	YPL214C	0	0	0	0	0.0046	none
YAL012W	YPL258C	0	0	0	0	0.0053	none
YAL012W	YPL262W	0	9.99999999473644e-08	3.9999999990048e-07	0	-0.066	none
YAL012W	YPL273W	0	0	0	0	0.0032	none
YAL012W	YPR020W	0	0	-2.00000000005751e-07	0	0.0265	none
YAL012W	YPR060C	0	0	0	0	0.0655	none
YAL012W	YPR062W	0	0	0	0	0.0146	none
YAL012W	YPR074C	0	4.00000000011502e-07	-9.99999999473644e-08	0	-0.2062	negative
YAL012W	YPR121W	0	0	0	0	-0.0491	none
YAL012W	YPR138C	0	0	0	0	-0.0161	none
YAL012W	YPR160W	0	0	0	0	-0.0207	none
YAL012W	YPR167C	0	0	0	0	0.0112	none
YAL012W	YPR184W	0	0	0	0	-0.0353	none
YAL012W	YPR191W	-3.24000000000435e-05	-2.99999999953116e-07	-2.99999999953116e-07	0	-0.0562	none
YAL044C	YBL068W	0	1.8670989998526e-07	-4.05236839862155e-07	0	0.0058	none
YAL044C	YBR041W	-1.12365360016575e-07	9.91191000387914e-08	-1.00388219959058e-07	1.18744852400932e-05	-0.0175	none
YAL044C	YBR084W	0	0.000191563308599929	-9.99999999473644e-08	0	0.0133	none
YAL044C	YBR145W	0	0	0	0	0.0095	none
YAL044C	YBR161W	0	-9.99999999473644e-08	-2.00000000005751e-07	0	0.0684	none
YAL044C	YBR183W	0	-6.00000000017253e-07	-9.99999999473644e-08	0	-0.009	none
YAL044C	YBR199W	0	0	0	0	-0.0422	none
YAL044C	YBR249C	0	0	-2.00000000005751e-07	0	-0.0118	none
YAL044C	YBR291C	0	-3.77296279996386e-06	7.81792305400986e-05	0.00784180000000001	-0.0824	negative
YAL044C	YBR298C	0	0	0	0	0.0143	none
YAL044C	YCL009C	0	-4.00000000011502e-07	-9.99999999473644e-08	0	-0.0149	none
YAL044C	YCL040W	0	2.00000000005751e-07	-9.99999999473644e-08	0	9e-04	none
YAL044C	YCL050C	0	-2.00000000005751e-07	-2.00000000005751e-07	0	-0.0177	none
YAL044C	YCR005C	0	0	0	0	-0.0612	none
YAL044C	YCR036W	0	-4.99999999958867e-07	0	0.000103599999999981	-0.0089	none
YAL044C	YCR037C	0	2.00000000005751e-07	2.00000000005751e-07	0	-0.0185	none
YAL044C	YCR048W	0	1.00000000058387e-07	0	0	-0.0514	none
YAL044C	YCR098C	0	-9.99999999473644e-08	-9.99999999473644e-08	0	0.0093	none
YAL044C	YDL066W	0	-4.99999999958867e-07	-9.99999999473644e-08	0	-0.0596	none
YAL044C	YDL078C	0	0	-2.00000000005751e-07	0	-0.0303	none
YAL044C	YDL080C	0.00463264311412004	0	0	0.02936735547214	-0.0347	none
YAL044C	YDL093W	0	3.94982699991608e-07	9.80093400881898e-08	0	3e-04	none
YAL044C	YDL171C	2.75457546700109e-05	-6.00000000017253e-07	-2.00000000005751e-07	0.000421650211479996	0.0065	none
YAL044C	YDL174C	0	-4.99999999958867e-07	-2.00000000005751e-07	0	0.0494	none
YAL044C	YDL178W	0	-9.99999999473644e-08	-2.00000000005751e-07	0	0.0308	none
YAL044C	YDL215C	0	-9.99999999473644e-08	-1.2491739380005e-05	-0.0248851	-0.0411	none
YAL044C	YDR007W	0	-4.99999999958867e-07	2.00000000005751e-07	0	-0.0202	none
YAL044C	YDR035W	0	-4.99999999958867e-07	0	0	-0.0106	none
YAL044C	YDR098C	0	-6.00000000017253e-07	1.00000000058387e-07	0	0.0165	none
YAL044C	YDR127W	0	-4.99999999958867e-07	1.00000000058387e-07	0	-0.0671	none
YAL044C	YDR148C	-0.0368721000000001	-0.00117494979175004	8.24445385400052e-05	-0.00200339999999999	0.0092	none
YAL044C	YDR158W	0	0	1.00000000058387e-07	0	-0.0297	none
YAL044C	YDR256C	0	1.00000000058387e-07	-9.99999999473644e-08	0	0.0386	none
YAL044C	YDR272W	0	0	-2.00000000005751e-07	0	0.0093	none
YAL044C	YDR297W	0	-6.99999999964618e-07	0	0	0.0188	none
YAL044C	YDR305C	0	-2.99999999953116e-07	0	0	0.0041	none
YAL044C	YDR315C	0	-4.99999999958867e-07	-2.00000000005751e-07	0	0.0225	none
YAL044C	YDR354W	0	-4.99999999958867e-07	2.00000000005751e-07	0	-0.0492	none
YAL044C	YDR368W	0	0	0	0	-0.0162	none
YAL044C	YDR399W	0	1.00000000058387e-07	0	0	-0.0347	none
YAL044C	YDR453C	0	2.00000000005751e-07	-2.00000000005751e-07	0	0.0228	none
YAL044C	YDR502C	0	0	2.00000000005751e-07	0	-0.0423	none
YAL044C	YER056C	0	-4.99999999958867e-07	-2.00000000005751e-07	0	-0.0284	none
YAL044C	YER062C	0	2.00000000005751e-07	-9.99999999473644e-08	0	-0.0539	none
YAL044C	YER065C	0.0283530645041	-4.99999999958867e-07	-5.14744100010844e-07	0.1388128014023	0.0209	none
YAL044C	YER081W	0	0	1.00000000058387e-07	0	0.0128	none
YAL044C	YER174C	0	-2.00000000005751e-07	-9.99999999473644e-08	0	-0.017	none
YAL044C	YFL053W	0	-2.99999999953116e-07	2.00000000005751e-07	0	0.0177	none
YAL044C	YFR015C	0	1.41362699990211e-07	7.6582900021549e-08	0	0.0229	none
YAL044C	YFR030W	0	-9.99999999473644e-08	2.00000000005751e-07	0	-0.0142	none
YAL044C	YFR053C	0	-3.30000000003938e-06	-3.09999999992261e-06	0	-0.0123	none
YAL044C	YGL062W	0	2.00000000005751e-07	-2.00000000005751e-07	0	0.018	none
YAL044C	YGL202W	0.00940330094368003	2.29336499901756e-07	3.50811700022824e-07	0.0465569176367	0.0066	none
YAL044C	YGL205W	0	-9.99999999473644e-08	-2.00000000005751e-07	0	-0.0063	none
YAL044C	YGR010W	0	0	-2.00000000005751e-07	0	-0.016	none
YAL044C	YGR019W	0	-4.00000000011502e-07	2.00000000005751e-07	-0.0317697	-0.0547	none
YAL044C	YGR088W	0	-4.99999999958867e-07	-9.99999999473644e-08	0	0.0354	none
YAL044C	YGR170W	0	1.00000000058387e-07	-9.99999999473644e-08	0	-0.0191	none
YAL044C	YGR193C	0.000520512845939902	0.000154319142199988	-8.09960939984755e-07	0.00612025683029993	-0.0159	none
YAL044C	YGR202C	0	1.00000000058387e-07	-2.00000000005751e-07	3.5999999999925e-06	0.0172	none
YAL044C	YGR240C	-0.0247845818195701	-4.00000000011502e-07	2.00000000005751e-07	-0.02681337244026	-0.0409	none
YAL044C	YGR244C	-0.0368719000000001	-0.000650191515700005	8.01668322800708e-05	-0.00581920000000002	-0.1074	negative
YAL044C	YGR248W	0	0	-2.00000000005751e-07	0	-0.0198	none
YAL044C	YGR254W	0	-8.00000000023005e-07	-2.79999999996949e-06	0	0.024	none
YAL044C	YGR256W	0	0	0	0	0.0185	none
YAL044C	YGR287C	0	0	0	0	0.003	none
YAL044C	YHL016C	0	0	-9.99999999473644e-08	0	-0.0214	none
YAL044C	YHR001W-A	0.00597086118380996	-0.000288262641549908	5.33851679000996e-05	0.11685731566606	0.0345	none
YAL044C	YHR051W	0.00877337960789992	-0.000288262660699923	5.33851679000996e-05	0.16360090415608	0.0108	none
YAL044C	YHR106W	0	-9.99999999473644e-08	1.00000000058387e-07	0	-0.0516	none
YAL044C	YHR137W	0.01285666951512	-1.70567749924189e-07	4.50803440021907e-07	0.06033386231226	-0.0273	none
YAL044C	YIL002C	0	2.00000000005751e-07	0	0	-0.017	none
YAL044C	YIL053W	0	2.00000000005751e-07	-9.99999999473644e-08	0	0.0462	none
YAL044C	YIL074C	0	0	-2.00000000005751e-07	0	-0.0151	none
YAL044C	YIL124W	0	3.98831849990344e-07	-4.00949899947989e-07	0	0.0261	none
YAL044C	YIL155C	0	0	-2.00000000005751e-07	0	0.0234	none
YAL044C	YIL160C	0	-9.99999999473644e-08	-2.00000000005751e-07	0	0.0291	none
YAL044C	YIR031C	0	0	2.00000000005751e-07	0	0.0067	none
YAL044C	YIR037W	0	2.00000000005751e-07	0	0	-0.0117	none
YAL044C	YJL045W	0	-1.22516884499824e-05	-3.70631259904997e-07	0	-0.0048	none
YAL044C	YJL121C	0.00182012948810995	-1.69063824995153e-06	-2.19178804199416e-05	0.00798702967117992	0.0191	none
YAL044C	YJL130C	0	-2.99999999953116e-07	-9.99999999473644e-08	0	-0.1103	negative
YAL044C	YJL134W	0	2.00000000005751e-07	-9.99999999473644e-08	0	-0.0701	none
YAL044C	YJL137C	0	2.0430744995803e-07	-1.38202499999629e-07	0	-0.0112	none
YAL044C	YJL153C	0	0	0	0	-0.0067	none
YAL044C	YJL166W	0.00597086118380996	-0.000288262641549908	5.33851679000996e-05	0.11685731566606	-0.0254	none
YAL044C	YJR019C	0	-4.99999999958867e-07	-2.00000000005751e-07	0	-0.0072	none
YAL044C	YJR048W	0	-9.75277879999847e-06	2.45104660001605e-06	0	-0.0297	none
YAL044C	YJR103W	0	0	-4.00000000011502e-07	0	0.0279	none
YAL044C	YJR105W	-1.13344513008595e-06	-5.29739950017039e-07	-4.11060139926533e-07	0.000442491137459977	0.0127	none
YAL044C	YJR133W	0	-4.00000000011502e-07	-2.00000000005751e-07	0	-0.0269	none
YAL044C	YJR139C	0	0	1.00000000058387e-07	0	-0.0799	none
YAL044C	YKL001C	0	-4.99999999958867e-07	-9.99999999473644e-08	0	-0.0291	none
YAL044C	YKL026C	0	2.00000000005751e-07	-2.00000000005751e-07	0	0.0019	none
YAL044C	YKL085W	-0.00109690000000007	-1.61254159499746e-05	-2.00000000005751e-07	0.00054860000000001	-0.0534	none
YAL044C	YKL106W	0	5.69222662500923e-05	0	0	0.0415	none
YAL044C	YKL140W	0	0	-9.99999999473644e-08	0	0.0308	none
YAL044C	YKL148C	0	-1.20458860000117e-05	-1.69012299933158e-07	0	0.0266	none
YAL044C	YKL184W	0	0	-2.00000000005751e-07	0.00233339999999993	-0.061	none
YAL044C	YKL217W	0.00204005871036994	0	-9.99999999473644e-08	0.02426561477832	-0.0058	none
YAL044C	YKR058W	0	3.02557000564363e-08	2.72139020096596e-07	0	-0.0078	none
YAL044C	YKR067W	3.37666806993209e-06	9.76637000160707e-08	-5.99999999906231e-07	-6.48213709799617e-05	0.0109	none
YAL044C	YLL062C	0	0	0	0	0.0772	none
YAL044C	YLR011W	5.62352777000452e-06	-4.99999999958867e-07	1.00000000058387e-07	0.000112905171339994	-0.0285	none
YAL044C	YLR020C	0	-4.99999999958867e-07	-2.00000000005751e-07	0	0.009	none
YAL044C	YLR044C	0	2.00000000005751e-07	-8.99999999970369e-07	0	0.0221	none
YAL044C	YLR058C	0.04116381534629	-0.00097511250494986	-0.000982645884299971	0.0903395471929799	0.0073	none
YAL044C	YLR109W	0	-4.99999999958867e-07	-2.00000000005751e-07	0	-0.0187	none
YAL044C	YLR133W	0	-4.99999999958867e-07	-2.00000000005751e-07	3.5999999999925e-06	0.0367	none
YAL044C	YLR134W	0	2.00000000005751e-07	2.00000000005751e-07	0	-0.0321	none
YAL044C	YLR146C	0	0	-9.99999999473644e-08	0.00140449999999992	-0.0214	none
YAL044C	YLR180W	0	-2.19999999995224e-06	-1.99999999994649e-06	0	0.0137	none
YAL044C	YLR231C	0	-4.99999999958867e-07	-9.99999999473644e-08	0	-0.0479	none
YAL044C	YLR237W	0	0	0	0	-0.0207	none
YAL044C	YLR258W	0	6.40807349960859e-07	-2.35740400533757e-08	0	0.0201	none
YAL044C	YLR260W	0	2.00000000005751e-07	-2.00000000005751e-07	0	-0.0035	none
YAL044C	YLR300W	0	0	0	0	0.0305	none
YAL044C	YLR307W	0	0	0	0	0.0111	none
YAL044C	YLR308W	0	0	0	0	0.0165	none
YAL044C	YLR354C	0.000713914855929976	-2.68255694990671e-06	1.12249134001097e-05	0.00133658489718003	-0.0598	none
YAL044C	YLR372W	0	-9.99999999473644e-08	-9.99999999473644e-08	0	-0.0663	none
YAL044C	YLR377C	0	0	-2.00000000005751e-07	0	-0.0831	none
YAL044C	YLR395C	0.00877337960789992	-0.000288262660699923	5.33851679000996e-05	0.16360090415608	0.012	none
YAL044C	YLR432W	0	2.00000000005751e-07	2.00000000005751e-07	0	-0.0153	none
YAL044C	YLR438W	0	2.00000000005751e-07	-2.00000000005751e-07	0	0.0228	none
YAL044C	YLR450W	0	0	-9.99999999473644e-08	0	-0.0315	none
YAL044C	YML035C	0	-4.99999999958867e-07	-2.00000000005751e-07	0	0.0172	none
YAL044C	YML042W	0	0	2.00000000005751e-07	0	-0.0724	none
YAL044C	YML054C	0	-4.99999999958867e-07	-9.99999999473644e-08	0	0.035	none
YAL044C	YML100W	0	1.82879900001431e-07	-1.09362399136614e-08	0	-0.0299	none
YAL044C	YML106W	0	0	0	0	-0.0306	none
YAL044C	YML120C	0	0.000169324534599946	8.20720036600608e-05	-0.00021850000000001	-0.0285	none
YAL044C	YMR006C	0	0	-9.99999999473644e-08	0	-0.0048	none
YAL044C	YMR015C	0	1.00000000058387e-07	-9.99999999473644e-08	0	-0.0136	none
YAL044C	YMR020W	0	-4.99999999958867e-07	0	0	-0.0195	none
YAL044C	YMR120C	0	0	-9.99999999473644e-08	0	0.0111	none
YAL044C	YMR170C	0	-1.20000000003451e-06	-1.54836230004118e-06	0	-0.085	none
YAL044C	YMR256C	0.00877337960789992	-0.000288262660699923	5.33851679000996e-05	0.16360090415608	-0.0194	none
YAL044C	YMR261C	0	1.81960699952022e-07	-1.11522699963729e-07	0	0.0122	none
YAL044C	YMR271C	0	0	-2.00000000005751e-07	0	0.003	none
YAL044C	YMR272C	0	-9.99999999473644e-08	-2.00000000005751e-07	0	-0.0852	none
YAL044C	YMR300C	0	-9.99999999473644e-08	-9.99999999473644e-08	0	0.0177	none
YAL044C	YMR313C	0	0	0	0	0.0246	none
YAL044C	YNL029C	0	0	0	0	-0.0063	none
YAL044C	YNL037C	0.00520757734307997	-1.91807172500447e-05	7.67838396200649e-05	0.0102906406607199	0.0624	none
YAL044C	YNL071W	0.000520512845939902	0.000154319142199988	-8.09960939984755e-07	0.00612025683029993	0.0058	none
YAL044C	YNL130C	0	0	-9.99999999473644e-08	0	0.0086	none
YAL044C	YNR001C	0	0	2.00000000005751e-07	0	0.0972	positive
YAL044C	YNR008W	0	-6.00000000017253e-07	-2.00000000005751e-07	3.5999999999925e-06	-0.0074	none
YAL044C	YNR013C	0	2.00000000005751e-07	0	0	-0.0199	none
YAL044C	YNR019W	0	-6.00000000017253e-07	-2.00000000005751e-07	0	0.0323	none
YAL044C	YOL011W	0	1.00000000058387e-07	-9.99999999473644e-08	0	-0.0166	none
YAL044C	YOL055C	0	0	-9.99999999473644e-08	0	0.0106	none
YAL044C	YOL059W	0	0	2.00000000005751e-07	0	-0.0024	none
YAL044C	YOL061W	0	-1.32709498945616e-08	-5.26987997684358e-09	0	-0.0163	none
YAL044C	YOL064C	0	-4.99999999958867e-07	-2.00000000005751e-07	0	-0.025	none
YAL044C	YOL126C	-0.000118934395950121	-3.51082235006128e-06	6.81129287600779e-05	0.00709528526133996	-0.0178	none
YAL044C	YOL151W	0	-4.99999999958867e-07	-9.99999999473644e-08	0	-0.0068	none
YAL044C	YOR065W	0.00597086118380996	-0.000288262641549908	5.33851679000996e-05	0.11685731566606	0.0485	none
YAL044C	YOR100C	0	-4.99999999958867e-07	0	0	0.0165	none
YAL044C	YOR109W	0	0	0	0	0.0031	none
YAL044C	YOR136W	0.00520757734307997	-1.91807172500447e-05	7.67838396200649e-05	0.0102906406607199	0.0445	none
YAL044C	YOR142W	-0.0368719000000001	-0.000650191515700005	7.99668488000727e-05	-0.00581920000000002	-0.1216	negative
YAL044C	YOR163W	0	0	-2.00000000005751e-07	0	0.0334	none
YAL044C	YOR348C	0	0	-9.99999999473644e-08	0	-0.0093	none
YAL044C	YOR375C	0	2.00000000005751e-07	2.00000000005751e-07	0	-0.0043	none
YAL044C	YOR377W	0	-6.00000000017253e-07	0	0	-0.0133	none
YAL044C	YPL023C	0	0	0	0	0.0074	none
YAL044C	YPL053C	0	0	0	0	0.0214	none
YAL044C	YPL057C	0	-9.99999999473644e-08	-2.99999999953116e-07	0	0.0193	none
YAL044C	YPL091W	0	-4.99999999958867e-07	-2.00000000005751e-07	0	-0.0194	none
YAL044C	YPL092W	0	1.00000000058387e-07	1.00000000058387e-07	0	0.0411	none
YAL044C	YPL111W	0	-4.00000000011502e-07	0	0.00193880000000002	0.0772	none
YAL044C	YPL148C	0	-4.99999999958867e-07	-9.99999999473644e-08	0	0.0591	none
YAL044C	YPL214C	0	0	-2.00000000005751e-07	0	-0.0145	none
YAL044C	YPL262W	-0.04881841470125	-0.00079674269950003	8.21234361000345e-05	-0.000429045091100089	0.0479	none
YAL044C	YPR026W	0	1.00000000058387e-07	-9.99999999473644e-08	0	0.0134	none
YAL044C	YPR060C	0	-6.00000000017253e-07	-9.99999999473644e-08	0	-0.0213	none
YAL044C	YPR145W	0	0	2.00000000005751e-07	0	-0.0067	none
YAL044C	YPR160W	0	2.00000000005751e-07	1.00000000058387e-07	0	-0.0488	none
YAL044C	YPR184W	0	2.00000000005751e-07	1.00000000058387e-07	0.00480069999999999	-0.0102	none
YAL054C	YBL011W	0	0	0	0	-0.029	none
YAL054C	YBR041W	0	-2.99999999953116e-07	4.69999999996862e-06	0	-0.0251	none
YAL054C	YBR068C	0	0	0	0	-0.0365	none
YAL054C	YBR145W	0	0	0	0	-0.0152	none
YAL054C	YBR176W	0	0	0	0	0.0225	none
YAL054C	YBR183W	0	0	0	0	0.0209	none
YAL054C	YBR208C	0	0	0	0	-0.0271	none
YAL054C	YBR218C	0	0	0	0	0.0379	none
YAL054C	YBR244W	0	0	0	0	-0.012	none
YAL054C	YBR249C	0	0	0	0	-0.0166	none
YAL054C	YBR263W	0	0	0	0	0.0141	none
YAL054C	YBR296C	0	0	0	0	-0.0107	none
YAL054C	YCL040W	0	0	0	0	-0.0078	none
YAL054C	YCL050C	0	0	0	0	-0.0416	none
YAL054C	YCL064C	0	0	0	0	-0.0467	none
YAL054C	YCR034W	0	0	-2.00000000005751e-07	0	0.0448	none
YAL054C	YCR037C	0	0	0	0	0.0322	none
YAL054C	YCR098C	0	0	0	0	-0.0338	none
YAL054C	YDL022W	0	0	0	0	0.0012	none
YAL054C	YDL067C	0	0	-2.99999999953116e-07	0	-0.0668	none
YAL054C	YDL078C	0	0	0	0	0.0135	none
YAL054C	YDL085W	0	-6.99999999964618e-07	-3.9999999990048e-07	0	0.0271	none
YAL054C	YDL093W	0	2.00000000005751e-07	0	0	-0.0078	none
YAL054C	YDL215C	0	0	2.99999999953116e-07	0	0.007	none
YAL054C	YDL238C	0	0	0	0	-0.0216	none
YAL054C	YDR001C	0	0	0	0	0.0079	none
YAL054C	YDR007W	0	0	0	0	-0.0414	none
YAL054C	YDR019C	0	-9.99999999473644e-08	0	0	-0.0206	none
YAL054C	YDR035W	0	0	0	0	-0.1059	none
YAL054C	YDR046C	0	0	0	0	0.0254	none
YAL054C	YDR072C	0	0	0	0	0.0383	none
YAL054C	YDR098C	0	0	0	0	0.0182	none
YAL054C	YDR148C	-1	-0.9605755	-0.9981179	-1	0.0159	none
YAL054C	YDR261C	0	0	0	0	-0.0158	none
YAL054C	YDR272W	0	0	0	0	0.0266	none
YAL054C	YDR284C	0	0	0	0	-0.0262	none
YAL054C	YDR297W	0	0	0	0	-0.0142	none
YAL054C	YDR298C	0	2.99999999953116e-07	4.00000000011502e-07	0.00161540000000004	0.0334	none
YAL054C	YDR530C	0	0	0	0	-0.0503	none
YAL054C	YER052C	0	0	0	0	-0.0301	none
YAL054C	YER090W	0	0	0	0	-0.0232	none
YAL054C	YER170W	0	0	0	0	-0.0032	none
YAL054C	YER178W	0	4.99999999958867e-07	2.00000000005751e-07	4.61999999999962e-05	0.0277	none
YAL054C	YFL030W	0	0	-2.99999999953116e-07	0	-0.054	none
YAL054C	YFL053W	0	0	0	0	-0.0073	none
YAL054C	YFR015C	0	-4.99999999958867e-07	2.99999999953116e-07	0	0.0037	none
YAL054C	YFR053C	0	0	0	0	0.0102	none
YAL054C	YGL009C	0	0	0	0	-0.0116	none
YAL054C	YGL084C	0	0	0	0	-0.0473	none
YAL054C	YGL202W	0	9.99999999473644e-08	-3.00000000064138e-07	0	-0.0332	none
YAL054C	YGL205W	0	0	0	0	-0.0506	none
YAL054C	YGL224C	0	0	0	0	-0.0226	none
YAL054C	YGR010W	0	0	0	0	-0.0329	none
YAL054C	YGR019W	0	0	0	0	-0.0267	none
YAL054C	YGR061C	0	0	0	0	-0.0105	none
YAL054C	YGR088W	0	0	0	0	-0.0394	none
YAL054C	YGR124W	0	0	0	0	0.0055	none
YAL054C	YGR143W	0	0	0	0	-0.0448	none
YAL054C	YGR170W	0	0	0	0	-0.0217	none
YAL054C	YGR177C	0	0	0	0	0.0294	none
YAL054C	YGR183C	0	1.00000000058387e-07	-9.99999999473644e-08	2.00000000005751e-07	-0.0056	none
YAL054C	YGR192C	0	0	0	0	0.0114	none
YAL054C	YGR202C	0	0	0	0	-0.0204	none
YAL054C	YGR209C	0	0	0	0	-0.0208	none
YAL054C	YGR256W	0	0	0	0	-0.0215	none
YAL054C	YGR282C	0	0	0	0	-0.012	none
YAL054C	YGR287C	0	0	0	0	-0.0056	none
YAL054C	YGR289C	0	0	0	0	0.0103	none
YAL054C	YHL016C	0	0	0	0	0.0036	none
YAL054C	YHL032C	0	0	0	0	-0.0499	none
YAL054C	YHR001W-A	0	1.00000000058387e-07	-9.99999999473644e-08	2.00000000005751e-07	-0.0092	none
YAL054C	YHR037W	0	0	0	-2.00000000005751e-07	-0.0457	none
YAL054C	YHR046C	0	0	0	0	-0.0498	none
YAL054C	YHR137W	0	-1.00000000058387e-07	-2.00000000005751e-07	0	0.0279	none
YAL054C	YHR163W	0	0	0	0	-0.0188	none
YAL054C	YIL002C	0	0	0	0	-0.0199	none
YAL054C	YIL145C	0	0	0	0	-0.0513	none
YAL054C	YIL155C	0	0	0	0	-0.0498	none
YAL054C	YIL160C	0	0	0	0	0.0203	none
YAL054C	YJL045W	0	-3.00000000064138e-07	-2.99999999953116e-07	0	0.0325	none
YAL054C	YJL052W	0	0	0	0	0.0304	none
YAL054C	YJL121C	0	0	-2.00000000005751e-07	0	0.027	none
YAL054C	YJL134W	0	0	0	0	0.01	none
YAL054C	YJR009C	0	0	0	0	0.007	none
YAL054C	YJR048W	0	-3.00000000064138e-07	0	0	-0.0487	none
YAL054C	YJR078W	0	0	0	0	0.0231	none
YAL054C	YJR105W	0	-6.00000000017253e-07	-2.99999999953116e-07	0	0.0465	none
YAL054C	YJR133W	0	0	0	0	-0.0812	none
YAL054C	YJR137C	0	0	0	0	-0.0329	none
YAL054C	YKL001C	0	0	0	0	-0.0115	none
YAL054C	YKL026C	0	0	0	0	0.0094	none
YAL054C	YKL106W	0	-4.99999999958867e-07	0	0	-0.0416	none
YAL054C	YKL120W	0	0	0	0	-0.0359	none
YAL054C	YKL127W	0	0	0	0	0.0245	none
YAL054C	YKL140W	0	0	0	0	0.0297	none
YAL054C	YKL184W	0	0	0	0	-0.0792	none
YAL054C	YKL217W	0	0	0	0	-0.0111	none
YAL054C	YKR058W	0	-2.99999999953116e-07	2.00000000005751e-07	0	0.0099	none
YAL054C	YKR067W	0	4.00000000011502e-07	0	0	0.0083	none
YAL054C	YKR080W	0	0	-1.00000000058387e-07	0	0.0333	none
YAL054C	YLL062C	0	0	0	0	-0.0353	none
YAL054C	YLR017W	0	0	0	0	0.0363	none
YAL054C	YLR020C	0	0	0	0	0.0121	none
YAL054C	YLR027C	0	-1.00000000058387e-07	-4.00000000011502e-07	0	0.0488	none
YAL054C	YLR043C	0	0	0	0	-0.0246	none
YAL054C	YLR058C	0	-2.99999999953116e-07	1.00000000058387e-07	0	0.025	none
YAL054C	YLR089C	0	0	0	0	-0.0359	none
YAL054C	YLR109W	0	0	0	0	-0.0042	none
YAL054C	YLR142W	0	0	0	-2.00000000005751e-07	0.0133	none
YAL054C	YLR146C	0	0	0	0	-0.0167	none
YAL054C	YLR180W	0	0	0	0	-0.0221	none
YAL054C	YLR258W	0	2.00000000005751e-07	0	0	-0.0135	none
YAL054C	YLR284C	0	0	0	0	0.0098	none
YAL054C	YLR295C	0	2.99999999953116e-07	4.00000000011502e-07	0.00161540000000004	-0.0568	none
YAL054C	YLR307W	0	0	0	0	-0.0101	none
YAL054C	YLR372W	0	0	0	0	-0.0216	none
YAL054C	YLR395C	0	0	-2.99999999953116e-07	0	0.0119	none
YAL054C	YLR420W	0	0	0	0	0.017	none
YAL054C	YLR450W	0	0	0	0	0.0598	none
YAL054C	YML042W	0	0	0	0	-0.0483	none
YAL054C	YML054C	0	0	0	0	0.0028	none
YAL054C	YML059C	0	0	0	0	0.0179	none
YAL054C	YML075C	0	0	0	0	-0.0474	none
YAL054C	YML106W	0	0	0	0	-0.0091	none
YAL054C	YMR008C	0	0	0	0	0.02	none
YAL054C	YMR009W	0	0	0	0	0.0068	none
YAL054C	YMR170C	0	0	-9.99999999473644e-08	0	-0.0347	none
YAL054C	YMR246W	0	0	0	0	0.0039	none
YAL054C	YMR250W	0	0	0	0	-0.0315	none
YAL054C	YMR261C	0	0	0	0	-0.035	none
YAL054C	YMR289W	0	0	0	0	-0.0399	none
YAL054C	YNL009W	0	0	0	0	0.0332	none
YAL054C	YNL071W	0	4.99999999958867e-07	2.00000000005751e-07	4.61999999999962e-05	-0.0404	none
YAL054C	YNL104C	0	0	0	0	0.0459	none
YAL054C	YNR012W	0	-5.00000000069889e-07	-1.99999999894729e-07	0	0.0076	none
YAL054C	YNR033W	0	0	0	0	-0.0119	none
YAL054C	YOL011W	0	0	0	0	-0.0076	none
YAL054C	YOL052C	0	0	0	0	0.029	none
YAL054C	YOL059W	0	0	0	0	-0.0082	none
YAL054C	YOL126C	0	0	2.99999999953116e-07	0	0.042	none
YAL054C	YOL151W	0	0	0	0	0.0145	none
YAL054C	YOR099W	0	0	0	0	0.0337	none
YAL054C	YOR100C	0	0	0	0	-0.0154	none
YAL054C	YOR109W	0	0	0	0	-0.0251	none
YAL054C	YOR126C	0	0	0	0	0.0277	none
YAL054C	YOR128C	0	0	0	0	-0.013	none
YAL054C	YOR142W	0	-6.00000000017253e-07	-2.00000000005751e-07	0	-0.0097	none
YAL054C	YOR155C	0	0	0	0	-0.0321	none
YAL054C	YOR317W	0	0	0	0	-0.003	none
YAL054C	YOR348C	0	0	0	0	0.0193	none
YAL054C	YOR374W	0	0	0	0	-0.02	none
YAL054C	YOR375C	0	0	0	0	-0.0233	none
YAL054C	YOR377W	0	0	0	0	0.045	none
YAL054C	YPL061W	0	0	0	0	-0.0262	none
YAL054C	YPL092W	0	0	0	0	0.0105	none
YAL054C	YPL110C	0	0	0	0	-0.0229	none
YAL054C	YPL148C	0	0	0	0	0.0633	none
YAL054C	YPL262W	0	-3.00000000064138e-07	-1.00000000058387e-07	0	0.06	none
YAL054C	YPR020W	0	0	-2.99999999953116e-07	0	0.0263	none
YAL054C	YPR060C	0	0	0	0	-0.0148	none
YAL054C	YPR062W	0	0	0	0	0.0115	none
YAL054C	YPR069C	0	0	0	0	-0.012	none
YAL054C	YPR074C	0	-1.00000000058387e-07	1.00000000058387e-07	0	-0.0332	none
YAL054C	YPR145W	0	0	0	0	0.0131	none
YAL054C	YPR167C	0	0	0	0	0.0099	none
YAL060W	YBL011W	0	0	0	0	-0.017	none
YAL060W	YBL068W	0	4.00000000011502e-07	-2.00000000005751e-07	0	-0.0161	none
YAL060W	YBR006W	0	0	0	0	0.0133	none
YAL060W	YBR018C	0	-4.99999999958867e-07	9.99999999473644e-08	0	-0.0312	none
YAL060W	YBR041W	0	1.00000000058387e-07	4.69999999996862e-06	0	0.0341	none
YAL060W	YBR068C	0	0	0	0	0.0224	none
YAL060W	YBR084W	0	-3.00000000064138e-07	0	0	-0.0315	none
YAL060W	YBR161W	0	0	0	0	-0.0449	none
YAL060W	YBR176W	0	0	0	0	-0.0278	none
YAL060W	YBR183W	0	0	0	0	-0.0507	none
YAL060W	YBR208C	0	0	0	0	0.0172	none
YAL060W	YBR221C	0	4.99999999958867e-07	2.99999999953116e-07	0	0.0153	none
YAL060W	YBR244W	0	0	0	0	-0.0349	none
YAL060W	YBR249C	0	0	0	0	0.0521	none
YAL060W	YBR263W	0	0	0	0	-0.06	none
YAL060W	YBR291C	0	-4.00000000011502e-07	0	0	0.0236	none
YAL060W	YBR296C	0	1.00000000058387e-07	4.00000000011502e-07	0	-0.0298	none
YAL060W	YBR298C	0	0	0	0	-0.0156	none
YAL060W	YBR299W	0	0	0	0	0.0125	none
YAL060W	YCL025C	0	0	0	0	0.0538	none
YAL060W	YCL035C	0	0	0	0	0.0149	none
YAL060W	YCL040W	0	0	0	0	0.0458	none
YAL060W	YCL050C	0	0	0	0	-0.1136	none
YAL060W	YCL069W	0	0	0	0	0.0444	none
YAL060W	YCR005C	0	0	0	0	0.0227	none
YAL060W	YCR034W	0	0	-2.00000000005751e-07	0	0.0075	none
YAL060W	YCR036W	0	0	0	0	0.0165	none
YAL060W	YCR037C	0	0	0	0	-0.0924	none
YAL060W	YCR048W	0	0	0	0	0.026	none
YAL060W	YDL067C	0	-0.00385659999999999	-9.99999999473644e-08	0	-0.0021	none
YAL060W	YDL078C	0	0	0	0	0.0705	none
YAL060W	YDL080C	0	0	0	2.95000000000156e-05	0.0244	none
YAL060W	YDL093W	0	2.00000000005751e-07	9.99999999473644e-08	0	0.0339	none
YAL060W	YDL171C	0	0	0	0	-0.0267	none
YAL060W	YDL174C	0	0	0	0	-0.0362	none
YAL060W	YDL178W	0	0	0	0	0.0213	none
YAL060W	YDR007W	0	0	0	0	0.0246	none
YAL060W	YDR019C	0	-9.99999999473644e-08	-9.99999999473644e-08	0	-0.0487	none
YAL060W	YDR035W	0	0	0	0	-0.033	none
YAL060W	YDR046C	0	0	0	0	0.048	none
YAL060W	YDR072C	0	-6.00000000017253e-07	-2.00000000005751e-07	0	-0.0371	none
YAL060W	YDR098C	0	0	0	0	-0.0358	none
YAL060W	YDR127W	0	0	0	0	0.0229	none
YAL060W	YDR148C	0	2.00000000005751e-07	-2.00000000005751e-07	0	-0.0586	none
YAL060W	YDR256C	0	0	0	0	0.0224	none
YAL060W	YDR272W	0	0	0	0	0.0236	none
YAL060W	YDR297W	0	0	0	0	0.0079	none
YAL060W	YDR315C	0	0	0	0	0.0441	none
YAL060W	YDR321W	0	0	0	0	0.0352	none
YAL060W	YDR354W	0	0	0	0	0.0406	none
YAL060W	YDR380W	0	0	0	0	0.011	none
YAL060W	YDR399W	0	0	0	0	0.0258	none
YAL060W	YDR402C	0	0	0	0	-0.0187	none
YAL060W	YDR403W	0	0	0	0	0.0091	none
YAL060W	YDR408C	0	0	0	0	0.0274	none
YAL060W	YDR453C	0	0	0	0	0.0257	none
YAL060W	YDR502C	0	0	0	0	0.0693	none
YAL060W	YDR503C	0	0	0	0	-0.0496	none
YAL060W	YDR508C	0	0	0	0	-0.0534	none
YAL060W	YER052C	0	0	0	0	0.0348	none
YAL060W	YER056C	0	0	0	0	0.016	none
YAL060W	YER060W	0	0	0	0	-0.0235	none
YAL060W	YER062C	0	0	0	0	-0.0315	none
YAL060W	YER073W	0	0	0	0	0.026	none
YAL060W	YER081W	0	0	0	0	0.0333	none
YAL060W	YER091C	0	-4.00000000011502e-07	0	0	-0.0185	none
YAL060W	YER170W	0	0	0	0	-0.0167	none
YAL060W	YER178W	0	4.99999999958867e-07	2.99999999953116e-07	0	0.0409	none
YAL060W	YFL030W	0	0	1.00000000058387e-07	0.00115209999999999	-0.0066	none
YAL060W	YFL053W	0	0	0	0	-0.0223	none
YAL060W	YFR015C	0	-9.99999999473644e-08	0	0	0.0565	none
YAL060W	YGL009C	0	0	0	0	0.0409	none
YAL060W	YGL148W	0	0	0	0	0.0272	none
YAL060W	YGL205W	0	0	0	0	-0.0697	none
YAL060W	YGL224C	0	0	0	0	-0.0437	none
YAL060W	YGL248W	0	0	0	0	0.0246	none
YAL060W	YGL253W	0	0	0	0	-0.0391	none
YAL060W	YGL256W	0	0	0	0	0.0217	none
YAL060W	YGR010W	0	0	0	0	0.0215	none
YAL060W	YGR019W	0	0	0	0	0.0608	none
YAL060W	YGR061C	0	0	0	0	-0.0292	none
YAL060W	YGR087C	0	0	0	0	0.0389	none
YAL060W	YGR088W	0	0	0	0	0.0421	none
YAL060W	YGR121C	0	0	0	0	0.0039	none
YAL060W	YGR124W	0	0	0	0	0.0418	none
YAL060W	YGR143W	0	0	0	0	-0.0628	none
YAL060W	YGR155W	0	0	0	0	-0.08	none
YAL060W	YGR157W	0	0	0	0	-0.077	none
YAL060W	YGR177C	0	0	0	0	0.0875	none
YAL060W	YGR183C	0	-0.00385689999999994	-1.99999999894729e-07	0	0.0191	none
YAL060W	YGR192C	0	0	0	0	-0.0418	none
YAL060W	YGR193C	0	4.99999999958867e-07	2.99999999953116e-07	0	-0.0878	none
YAL060W	YGR208W	0	0	0	0	0.0184	none
YAL060W	YGR209C	0	0	0	0	0.0452	none
YAL060W	YGR240C	0	0	0	0	-0.0624	none
YAL060W	YGR244C	0	-2.00000000005751e-07	0	0	-0.0253	none
YAL060W	YGR248W	0	0	0	0	-0.0297	none
YAL060W	YGR256W	0	0	0	0	-0.0269	none
YAL060W	YGR282C	0	0	0	0	0.0423	none
YAL060W	YGR292W	0	0	0	0	0.1322	none
YAL060W	YHL016C	0	0	0	0	-0.0117	none
YAL060W	YHL032C	0	0	0	0	0.0194	none
YAL060W	YHL036W	0	0	0	0	0.049	none
YAL060W	YHR037W	0	0	2.00000000005751e-07	0	-0.0564	none
YAL060W	YHR094C	0	0	0	0	-0.0165	none
YAL060W	YHR137W	0	-1.00000000058387e-07	1.00000000058387e-07	0	-0.0259	none
YAL060W	YHR163W	0	4.00000000011502e-07	4.00000000011502e-07	0	-0.0261	none
YAL060W	YIL074C	0	0	0	0	0.0134	none
YAL060W	YIL099W	0	0	0	0	0.0423	none
YAL060W	YIL107C	0	0	0	0	-0.069	none
YAL060W	YIL124W	0	4.00000000011502e-07	0	0	-0.0497	none
YAL060W	YIL155C	0	0	0	0	0.0386	none
YAL060W	YIL160C	0	0	0	0	0.0196	none
YAL060W	YIR031C	0	0	0	0	-0.0266	none
YAL060W	YJL045W	0	0	-9.99999999473644e-08	0	0.016	none
YAL060W	YJL121C	0	4.00000000011502e-07	-4.00000000011502e-07	0	-0.0417	none
YAL060W	YJL130C	0	0	0	0	-0.0186	none
YAL060W	YJL134W	0	0	0	0	0.0645	none
YAL060W	YJL137C	0	-4.99999999958867e-07	0	0	0.0694	none
YAL060W	YJL139C	0	0	0	0	0.015	none
YAL060W	YJL155C	0	0	0	0	0.0086	none
YAL060W	YJL166W	0	-0.00385689999999994	-1.99999999894729e-07	0	-0.0272	none
YAL060W	YJL214W	0	0	0	0	0.0414	none
YAL060W	YJR001W	0	0	0	0	0.0674	none
YAL060W	YJR010W	0	0	0	0	0.0602	none
YAL060W	YJR048W	0	-1.00000000058387e-07	0	0	0.0395	none
YAL060W	YJR077C	0	9.99999999473644e-08	-9.99999999473644e-08	0	-0.0353	none
YAL060W	YJR078W	0	0	0	0	-0.0252	none
YAL060W	YJR095W	0	0	3.00000000064138e-07	0	-0.078	none
YAL060W	YJR105W	0	9.99999999473644e-08	0	0	0.0192	none
YAL060W	YJR133W	0	0	0	0	0.0378	none
YAL060W	YJR137C	0	0	0	0	-0.027	none
YAL060W	YJR139C	0	0	0	0	0.0774	none
YAL060W	YKL001C	0	0	0	0	-0.0353	none
YAL060W	YKL085W	0	4.99999999958867e-07	0	0	0.0652	none
YAL060W	YKL106W	0	1.00000000058387e-07	0	0	0.0213	none
YAL060W	YKL127W	0	0	0	0	0.0358	none
YAL060W	YKL132C	0	0	0	0	-0.0243	none
YAL060W	YKL140W	0	0	0	0	0.037	none
YAL060W	YKL146W	0	0	0	0	0.0255	none
YAL060W	YKL148C	0	0	-1.00000000058387e-07	0	-0.0317	none
YAL060W	YKL184W	0	0	0	0	0.0801	none
YAL060W	YKL211C	0	0	0	0	0.0254	none
YAL060W	YKL216W	0	0	0	0	-0.0303	none
YAL060W	YKR039W	0	0	0	0	0.0304	none
YAL060W	YKR053C	0	0	0	0	0.0587	none
YAL060W	YKR058W	0	-6.00000000017253e-07	9.99999999473644e-08	0	0.0225	none
YAL060W	YKR061W	0	0	0	0	0.0236	none
YAL060W	YKR080W	0	5.00000000069889e-07	-3.00000000064138e-07	0	0.0134	none
YAL060W	YLL012W	0	0	0	0	-0.0203	none
YAL060W	YLL041C	0	1.00000000058387e-07	-2.99999999953116e-07	0	0.0192	none
YAL060W	YLL062C	0	0	0	0	-0.0147	none
YAL060W	YLR017W	0	0	0	0	-0.0213	none
YAL060W	YLR020C	0	0	0	0	-0.031	none
YAL060W	YLR043C	0	0	0	0	-0.0418	none
YAL060W	YLR056W	0	0	0	0	0.0306	none
YAL060W	YLR058C	0	1.00000000058387e-07	-9.99999999473644e-08	0	0.0337	none
YAL060W	YLR109W	0	0	0	0	-0.0091	none
YAL060W	YLR133W	0	0	0	0	-0.0696	none
YAL060W	YLR142W	0	0	-1.00000000058387e-07	0	-0.0305	none
YAL060W	YLR174W	0	-2.00000000005751e-07	-2.00000000005751e-07	0	-0.0362	none
YAL060W	YLR180W	0	0	0	0	0.0508	none
YAL060W	YLR231C	0	0	0	0	-0.0469	none
YAL060W	YLR237W	0	0	0	0	-0.0576	none
YAL060W	YLR284C	0	0	0	0	0.0553	none
YAL060W	YLR342W	0	-1.00000000058387e-07	-2.00000000005751e-07	0	-0.0932	none
YAL060W	YLR372W	0	0	0	0	-0.0503	none
YAL060W	YLR377C	0	0	0	0	0.0256	none
YAL060W	YLR438W	0	0	0	0	-0.0212	none
YAL060W	YLR450W	0	0	0	0	-0.0084	none
YAL060W	YML004C	0	0	0	0	-0.0211	none
YAL060W	YML035C	0	0	0	0	0.0174	none
YAL060W	YML042W	0	0	0	0	0.0364	none
YAL060W	YML054C	0	0	0	0	0.0107	none
YAL060W	YML056C	0	-2.99999999953116e-07	-4.69999999996862e-06	0	-0.0298	none
YAL060W	YML070W	0	0	0	0	0.0317	none
YAL060W	YML075C	0	0	0	0	-0.0347	none
YAL060W	YML100W	0	6.99999999964618e-07	4.00000000011502e-07	0	-0.0248	none
YAL060W	YML106W	0	0	0	0	-0.0645	none
YAL060W	YML120C	0	4.00000000011502e-07	2.00000000005751e-07	0	0.0251	none
YAL060W	YMR006C	0	0	0	0	0.0681	none
YAL060W	YMR008C	0	0	0	0	-0.0252	none
YAL060W	YMR009W	0	0	0	0	0.0295	none
YAL060W	YMR015C	0	0	0	0	-0.0262	none
YAL060W	YMR020W	0	0	0	0	0.0489	none
YAL060W	YMR054W	0	0	0	0	-0.0459	none
YAL060W	YMR105C	0	0	0	0	0.0347	none
YAL060W	YMR120C	0	0	0	0	0.0145	none
YAL060W	YMR145C	0	0	0	0	0.0611	none
YAL060W	YMR169C	0	0	0	0	-0.0225	none
YAL060W	YMR189W	0	-9.99999999473644e-08	-9.99999999473644e-08	0	-0.0783	none
YAL060W	YMR246W	0	0	0	0	-0.012	none
YAL060W	YMR250W	0	0	0	0	0.0092	none
YAL060W	YMR261C	0	7.0000000007564e-07	0	0	-0.0423	none
YAL060W	YMR271C	0	0	0	0	0.0455	none
YAL060W	YMR272C	0	0	0	0	0.0376	none
YAL060W	YMR303C	0	0	0	0	-0.039	none
YAL060W	YMR313C	0	0	0	0	0.0524	none
YAL060W	YNL009W	0	0	0	0	-0.0296	none
YAL060W	YNL029C	0	0	0	0	0.0466	none
YAL060W	YNL052W	0	-3.9999999990048e-07	0	0	0.055	none
YAL060W	YNL071W	0	4.99999999958867e-07	2.99999999953116e-07	0	0.0254	none
YAL060W	YNL130C	0	0	0	0	-0.0442	none
YAL060W	YNL141W	0	0	0	0	-0.0504	none
YAL060W	YNR001C	0	0	0	0	0.0058	none
YAL060W	YNR013C	0	0	0	0	0.0385	none
YAL060W	YNR019W	0	0	0	0	-0.0359	none
YAL060W	YNR033W	0	0	0	0	0.0342	none
YAL060W	YOL020W	0	0	0	0	0.0198	none
YAL060W	YOL052C	0	0	0	0	0.0161	none
YAL060W	YOL065C	0	0	0	0	0.0127	none
YAL060W	YOL086C	0	0	0	0	-0.0655	none
YAL060W	YOL103W	0	0	0	0	0.0271	none
YAL060W	YOL126C	0	4.99999999958867e-07	2.00000000005751e-07	0	-0.1103	none
YAL060W	YOL136C	0	0	0	0	0.0358	none
YAL060W	YOR071C	0	0	0	0	0.0191	none
YAL060W	YOR099W	0	0	0	0	-0.0155	none
YAL060W	YOR100C	0	0	0	0	0.0612	none
YAL060W	YOR108W	0	0	0	0	-0.0426	none
YAL060W	YOR109W	0	0	0	0	0.056	none
YAL060W	YOR126C	0	0	0	0	0.016	none
YAL060W	YOR128C	0	0	0	0	0.0366	none
YAL060W	YOR136W	0	0	2.99999999953116e-07	0	0.0073	none
YAL060W	YOR142W	0	-2.00000000005751e-07	-1.00000000058387e-07	0	-0.0413	none
YAL060W	YOR155C	0	0	0	0	-0.0316	none
YAL060W	YOR171C	0	0	0	0	0.0257	none
YAL060W	YOR180C	0	0	0	0	-0.0321	none
YAL060W	YOR184W	0	0	0	0	-0.0293	none
YAL060W	YOR222W	0	0	0	0	-0.0182	none
YAL060W	YOR270C	0	0	0	0	-0.0518	none
YAL060W	YOR273C	0	0	0	0	-0.0344	none
YAL060W	YOR317W	0	0	0	0	-0.0251	none
YAL060W	YOR347C	0	0	0	0	0.0518	none
YAL060W	YOR348C	0	0	0	0	-0.1071	none
YAL060W	YPL023C	0	0	0	0	0.0257	none
YAL060W	YPL057C	0	0	0	0	0.0531	none
YAL060W	YPL091W	0	0	0	0	-0.0299	none
YAL060W	YPL092W	0	0	0	0	-0.0692	none
YAL060W	YPL111W	0	0	0	0	0.0375	none
YAL060W	YPL258C	0	0	0	0	0.035	none
YAL060W	YPL262W	0	1.99999999894729e-07	2.00000000005751e-07	0	0.0313	none
YAL060W	YPL265W	0	0	0	0	-0.0386	none
YAL060W	YPL273W	0	0	0	0	0.0127	none
YAL060W	YPR026W	0	0	0	0	-0.0699	none
YAL060W	YPR060C	0	0	0	0	0.0306	none
YAL060W	YPR062W	0	0	0	0	0.0332	none
YAL060W	YPR074C	0	0	0	0	0.0413	none
YAL060W	YPR138C	0	0	0	0	0.0331	none
YAL060W	YPR191W	0	-0.00385689999999994	-1.99999999894729e-07	0	-0.0343	none
YAL062W	YBL039C	0	0	0	0	-0.0405	none
YAL062W	YBR018C	0	0	0	0	-0.0149	none
YAL062W	YBR084W	0	9.99999999473644e-08	0	0	0.0104	none
YAL062W	YBR176W	0	0	0	0	0.0187	none
YAL062W	YBR205W	0	0	0	0	-0.0352	none
YAL062W	YBR218C	0	0	0	0	0.0398	none
YAL062W	YBR244W	0	0	0	0	-0.0094	none
YAL062W	YBR249C	0	0	0	0	-0.0173	none
YAL062W	YBR296C	0	0	2.00000000005751e-07	0	0.0313	none
YAL062W	YCL040W	0	0	0	0	0.0181	none
YAL062W	YCL050C	0	0	0	0	-0.0391	none
YAL062W	YCR005C	0	0	0	0	-0.0469	none
YAL062W	YCR036W	0	0	0	0	0.0213	none
YAL062W	YCR048W	0	0	0	0	0.0035	none
YAL062W	YCR053W	0	0	0	0	-0.0659	none
YAL062W	YDL022W	0	0	0	0	-0.0064	none
YAL062W	YDL171C	0	0	0	0	0.0371	none
YAL062W	YDL238C	0	0	0	0	0.0268	none
YAL062W	YDR007W	0	0	0	0	-0.0081	none
YAL062W	YDR046C	0	0	0	0	0.0104	none
YAL062W	YDR272W	0	0	0	0	-0.0182	none
YAL062W	YDR297W	0	0	0	0	-0.0519	none
YAL062W	YDR354W	0	0	0	0	0.0395	none
YAL062W	YDR368W	0	0	0	0	0.039	none
YAL062W	YDR380W	0	0	0	0	-0.0177	none
YAL062W	YDR408C	0	0	0	0	-0.0274	none
YAL062W	YER056C	0	0	0	0	-0.0245	none
YAL062W	YER060W	0	0	0	0	0.052	none
YAL062W	YER065C	0	0	0	0	-0.0088	none
YAL062W	YER170W	0	0	0	0	-0.0266	none
YAL062W	YER174C	0	0	0	0	-0.0208	none
YAL062W	YFL030W	0	0	0	0	0.0313	none
YAL062W	YFR015C	0	-9.99999999473644e-08	0	0	0.043	none
YAL062W	YFR033C	0	-9.99999999473644e-08	0	0	0.0073	none
YAL062W	YGL148W	0	0	0	0	0.0102	none
YAL062W	YGL202W	0	5.99999999906231e-07	-3.00000000064138e-07	0	0.0327	none
YAL062W	YGR010W	0	0	0	0	0.0284	none
YAL062W	YGR143W	0	0	0	0	-0.0142	none
YAL062W	YGR183C	0	-9.99999999473644e-08	0	0	0.0189	none
YAL062W	YGR202C	0	0	0	0	-0.0178	none
YAL062W	YGR209C	0	0	0	0	0.0183	none
YAL062W	YGR254W	0	0	0	0	0.0113	none
YAL062W	YGR256W	0	0	0	0	-0.0132	none
YAL062W	YGR287C	0	0	0	0	0.0135	none
YAL062W	YHL016C	0	0	0	0	-0.0144	none
YAL062W	YHL032C	0	0	0	0	0.0218	none
YAL062W	YHR106W	0	0	0	0	-0.041	none
YAL062W	YHR137W	0	-4.99999999958867e-07	-2.00000000005751e-07	0	0.0038	none
YAL062W	YIL002C	0	0	0	0	0.0281	none
YAL062W	YIL053W	0	0	0	0	-0.0711	none
YAL062W	YIL099W	0	0	0	0	-0.1005	none
YAL062W	YIL155C	0	0	0	0	0.0225	none
YAL062W	YIL160C	0	0	0	0	0.0104	none
YAL062W	YIR031C	0	0	0	0	-0.0214	none
YAL062W	YJL121C	0	0	-4.00000000011502e-07	0	0.0175	none
YAL062W	YJL130C	0	0	0	0	-0.0509	none
YAL062W	YJL134W	0	0	0	0	0.0167	none
YAL062W	YJL198W	0	0	0	0	0.0129	none
YAL062W	YJR103W	0	0	0	0	0.0111	none
YAL062W	YJR105W	0	-5.00000000069889e-07	-9.99999999473644e-08	0	0.0303	none
YAL062W	YJR133W	0	0	0	0	0.0102	none
YAL062W	YKL085W	0	0	0	0	-0.0212	none
YAL062W	YKL106W	0	1.00000000058387e-07	0	0	-0.0411	none
YAL062W	YKL120W	0	0	0	0	0.0283	none
YAL062W	YKL127W	0	0	0	0	0.0245	none
YAL062W	YKR080W	0	-9.99999999473644e-08	0	0	0.0148	none
YAL062W	YLL012W	0	0	0	0	0.0033	none
YAL062W	YLL041C	0	6.00000000017253e-07	-9.99999999473644e-08	0	0.0383	none
YAL062W	YLR027C	0	4.00000000011502e-07	-1.00000000058387e-07	0	0.0388	none
YAL062W	YLR028C	0	0	0	0	0.0188	none
YAL062W	YLR043C	0	0	0	0	-0.0123	none
YAL062W	YLR089C	0	-9.99999999473644e-08	0	0	-0.0346	none
YAL062W	YLR109W	0	0	0	0	-0.0205	none
YAL062W	YLR146C	0	0	0	0	0.0045	none
YAL062W	YLR180W	0	0	0	0	0.0221	none
YAL062W	YLR231C	0	0	0	0	-0.0212	none
YAL062W	YLR237W	0	0	0	0	0.0241	none
YAL062W	YLR258W	0	3.9999999990048e-07	-3.00000000064138e-07	0	0.0392	none
YAL062W	YLR284C	0	0	0	0	0.0206	none
YAL062W	YLR300W	0	0	0	0	-0.0236	none
YAL062W	YLR307W	0	0	0	0	0.0064	none
YAL062W	YLR372W	0	0	0	0	-0.049	none
YAL062W	YLR377C	0	0	0	0	-0.1576	none
YAL062W	YLR395C	0	-2.00000000005751e-07	-1.99999999894729e-07	0	-0.0236	none
YAL062W	YLR420W	0	0	0	0	-0.0802	none
YAL062W	YLR432W	0	0	0	0	-0.1065	none
YAL062W	YLR438W	0	0	0	0	0.0097	none
YAL062W	YLR450W	0	0	0	0	-0.0254	none
YAL062W	YML042W	0	0	0	0	0.0258	none
YAL062W	YML054C	0	0	0	0	-0.0032	none
YAL062W	YMR015C	0	0	0	0	-0.0465	none
YAL062W	YMR083W	0	0	0	0	0.057	none
YAL062W	YMR120C	0	0	0	0	0.0127	none
YAL062W	YMR189W	0	2.00000000005751e-07	-9.99999999473644e-08	0	0.0211	none
YAL062W	YMR246W	0	0	0	0	-0.0268	none
YAL062W	YMR250W	0	0	0	0	-0.0264	none
YAL062W	YMR303C	0	0	0	0	0.0353	none
YAL062W	YMR313C	0	0	0	0	-0.0573	none
YAL062W	YNL029C	0	0	0	0	0.0791	none
YAL062W	YNL101W	0	0	0	0	0.0257	none
YAL062W	YNL104C	0	0	0	0	0.0174	none
YAL062W	YNR008W	0	0	0	0	-0.0745	none
YAL062W	YOL052C	0	0	0	0	0.0332	none
YAL062W	YOL055C	0	0	0	0	0.0113	none
YAL062W	YOL059W	0	0	0	0	0.0212	none
YAL062W	YOL061W	0	0	2.99999999953116e-07	0	0.0185	none
YAL062W	YOL064C	0	0	0	0	-0.0345	none
YAL062W	YOL065C	0	0	0	0	0.0096	none
YAL062W	YOL126C	0	-1.00000000058387e-07	0	0	-0.0716	none
YAL062W	YOL136C	0	0	0	0	0.0236	none
YAL062W	YOR099W	0	0	0	0	-0.0189	none
YAL062W	YOR142W	0	-6.00000000017253e-07	-2.00000000005751e-07	0	-0.0128	none
YAL062W	YOR155C	0	0	0	0	-0.008	none
YAL062W	YOR163W	0	0	0	0	-0.0288	none
YAL062W	YOR171C	0	0	0	0	-0.1321	none
YAL062W	YOR377W	0	0	0	0	-0.0223	none
YAL062W	YPL057C	0	0	0	0	-0.0048	none
YAL062W	YPL258C	0	0	0	0	0.0117	none
YAL062W	YPL262W	0	-4.00000000011502e-07	-1.00000000058387e-07	0	-0.0225	none
YAL062W	YPR026W	0	0	0	0	0.0092	none
YAL062W	YPR060C	0	0	0	0	0.0429	none
YAL062W	YPR069C	0	0	0	0	-0.053	none
YAL062W	YPR140W	0	0	0	0	-0.0322	none
YAL062W	YPR167C	0	0	0	0	-0.0295	none
YAL062W	YPR184W	0	0	0	0	-0.0019	none
YAR015W	YBL068W	0	4.99999999958867e-07	-2.99999999953116e-07	0	0.0162	none
YAR015W	YBR006W	0	0	0	0	-0.0231	none
YAR015W	YBR068C	0	0	0	0	-0.0159	none
YAR015W	YBR084W	0	2.00000000005751e-07	0	0	0.0174	none
YAR015W	YBR145W	0	0	0	0	0.024	none
YAR015W	YBR161W	0	0	0	0	-0.0516	none
YAR015W	YBR176W	0	0	0	0	0.0677	none
YAR015W	YBR205W	0	0	0	0	-0.045	none
YAR015W	YBR221C	0	0	0	0	-0.0433	none
YAR015W	YBR263W	0	0	0	0	-0.0395	none
YAR015W	YBR291C	0	-2.99999999953116e-07	3.00000000064138e-07	0	-0.0263	none
YAR015W	YBR298C	0	0	0	0	-0.0191	none
YAR015W	YCL035C	0	0	0	0	0.0288	none
YAR015W	YCL040W	0	0	0	0	0.03	none
YAR015W	YCL050C	0	0	0	0	0.006	none
YAR015W	YCR048W	0	0	0	0	0.0268	none
YAR015W	YCR053W	0	0	0	0	-0.0924	none
YAR015W	YCR098C	0	0	0	0	-0.0145	none
YAR015W	YDL067C	0	0	-9.99999999473644e-08	0	-0.0283	none
YAR015W	YDL078C	0	0	0	0	0.0082	none
YAR015W	YDL085W	0	-9.99999999473644e-08	-3.9999999990048e-07	0	0.0139	none
YAR015W	YDL093W	0	-3.00000000064138e-07	2.99999999953116e-07	0	-0.0399	none
YAR015W	YDL174C	0	0	0	0	0.0285	none
YAR015W	YDR007W	0	0	0	0	0.0195	none
YAR015W	YDR019C	0	-4.99999999958867e-07	-2.00000000005751e-07	0	-0.0174	none
YAR015W	YDR046C	0	0	0	0	-0.0055	none
YAR015W	YDR072C	0	-4.99999999958867e-07	-2.00000000005751e-07	0	-0.0395	none
YAR015W	YDR272W	0	0	0	0	-0.0128	none
YAR015W	YDR284C	0	0	0	0	-0.0122	none
YAR015W	YDR368W	0	0	0	0	0.0379	none
YAR015W	YDR380W	0	0	0	0	0.0345	none
YAR015W	YDR503C	0	0	0	0	0.0064	none
YAR015W	YDR513W	0	0	0	0	-0.0317	none
YAR015W	YER052C	0	0	0	0	-0.0266	none
YAR015W	YER060W	0	0	0	0	-0.02	none
YAR015W	YER081W	0	0	0	0	-0.0596	none
YAR015W	YER170W	0	0	0	0	-0.0305	none
YAR015W	YFL053W	0	0	0	0	-0.0257	none
YAR015W	YGL062W	0	0	0	0	0.0233	none
YAR015W	YGL125W	0	0	0	0	-0.016	none
YAR015W	YGL148W	0	0	0	0	-0.0229	none
YAR015W	YGL205W	0	0	0	0	-0.0112	none
YAR015W	YGR010W	0	0	0	0	0.0181	none
YAR015W	YGR019W	0	0	0	0	-0.0314	none
YAR015W	YGR088W	0	0	0	0	-0.0154	none
YAR015W	YGR157W	0	0	0	0	-0.0251	none
YAR015W	YGR193C	0	0	0	0	0.0138	none
YAR015W	YGR202C	0	0	0	0	0.0102	none
YAR015W	YGR240C	0	0	0	0	-0.0555	none
YAR015W	YGR287C	0	0	0	0	-0.0205	none
YAR015W	YHL032C	0	0	0	0	-0.0173	none
YAR015W	YHR137W	0	0	1.00000000058387e-07	0	0.0104	none
YAR015W	YIL053W	0	0	0	0	0.0255	none
YAR015W	YIL099W	0	0	0	0	-0.0355	none
YAR015W	YIL107C	0	0	0	0	-0.0121	none
YAR015W	YIL124W	0	-9.99999999473644e-08	-2.99999999953116e-07	0	-0.0151	none
YAR015W	YIL145C	0	0	0	0	-0.022	none
YAR015W	YJL052W	0	0	0	0	0.0111	none
YAR015W	YJL130C	0	0	0	0	0.0433	none
YAR015W	YJL155C	0	0	0	0	-0.0332	none
YAR015W	YJL198W	0	0	0	0	0.0159	none
YAR015W	YJR010W	0	0	0	0	-0.0348	none
YAR015W	YJR078W	0	0	0	0	-0.0351	none
YAR015W	YJR105W	0	0	-9.99999999473644e-08	0	-0.087	none
YAR015W	YJR133W	0	0	0	0	-0.0056	none
YAR015W	YKL026C	0	0	0	0	0.019	none
YAR015W	YKL029C	0	0	-9.99999999473644e-08	0	-0.048	none
YAR015W	YKL127W	0	0	0	0	-0.0111	none
YAR015W	YKL140W	0	0	0	0	-0.0424	none
YAR015W	YKL216W	0	0	0	0	0.0231	none
YAR015W	YKR058W	0	-2.00000000005751e-07	2.99999999953116e-07	0	-0.0299	none
YAR015W	YLL012W	0	0	0	0	-0.0179	none
YAR015W	YLL062C	0	0	0	0	0.0244	none
YAR015W	YLR020C	0	0	0	0	-0.0133	none
YAR015W	YLR027C	0	2.99999999953116e-07	0	0	-0.0507	none
YAR015W	YLR109W	0	0	0	0	-0.0142	none
YAR015W	YLR142W	0	0	-1.00000000058387e-07	0	-0.0142	none
YAR015W	YLR284C	0	0	0	0	-0.0092	none
YAR015W	YLR308W	0	0	0	0	0.0406	none
YAR015W	YLR372W	0	0	0	0	-0.0105	none
YAR015W	YLR377C	0	0	0	0	-0.0282	none
YAR015W	YLR420W	0	0	0	0	-0.0098	none
YAR015W	YLR438W	0	0	0	0	0.0147	none
YAR015W	YML004C	0	0	0	0	0.0306	none
YAR015W	YML054C	0	0	0	0	-0.0459	none
YAR015W	YML059C	0	0	0	0	-0.0178	none
YAR015W	YML123C	0	0	0	0	-0.0153	none
YAR015W	YMR009W	0	0	0	0	0.0194	none
YAR015W	YMR083W	0	0	0	0	0.0273	none
YAR015W	YMR170C	0	0	2.00000000005751e-07	0	0.0152	none
YAR015W	YMR272C	0	0	0	0	0.079	none
YAR015W	YMR303C	0	0	0	0	-0.0116	none
YAR015W	YMR313C	0	0	0	0	0.0292	none
YAR015W	YNL071W	0	0	0	0	-0.0355	none
YAR015W	YNL101W	0	0	0	0	0.0114	none
YAR015W	YNL130C	0	0	0	0	0.0437	none
YAR015W	YNR001C	0	0	0	0	-0.0235	none
YAR015W	YNR008W	0	0	0	0	-0.0095	none
YAR015W	YNR012W	0	-5.00000000069889e-07	-9.99999999473644e-08	0	0.0102	none
YAR015W	YOL052C	0	0	0	0	-0.0207	none
YAR015W	YOL055C	0	0	0	0	0.0215	none
YAR015W	YOL061W	0	5.00000000069889e-07	9.99999999473644e-08	0	0.0145	none
YAR015W	YOL126C	0	5.99999999906231e-07	0	0	-0.0274	none
YAR015W	YOR099W	0	0	0	0	0.0247	none
YAR015W	YOR100C	0	0	0	0	0.0149	none
YAR015W	YOR136W	0	2.00000000005751e-07	0	6.10000000000888e-06	-0.0608	none
YAR015W	YOR142W	0	-6.00000000017253e-07	-3.00000000064138e-07	0	0.011	none
YAR015W	YOR155C	0	0	0	0	0.033	none
YAR015W	YOR163W	0	0	0	0	-0.0082	none
YAR015W	YOR171C	0	0	0	0	-0.0574	none
YAR015W	YOR180C	0	0	0	0	-0.0053	none
YAR015W	YOR245C	0	0	0	0	-0.0565	none
YAR015W	YOR347C	0	0	0	0	0.0032	none
YAR015W	YPL057C	0	0	0	0	-0.0294	none
YAR015W	YPL087W	0	0	0	0	-0.0248	none
YAR015W	YPL092W	0	0	0	0	-0.0185	none
YAR015W	YPL262W	0	1.99999999894729e-07	-1.00000000058387e-07	0	-0.2786	negative
YAR015W	YPR026W	0	0	0	0	0.0227	none
YAR015W	YPR069C	0	0	0	0	-0.0308	none
YAR015W	YPR121W	0	0	0	0	0.0347	none
YAR015W	YPR160W	0	0	0	0	0.0048	none
YAR015W	YPR184W	0	0	0	0	-0.0234	none
YBL011W	YAL044C	0	0	-2.00000000005751e-07	0	0.0617	none
YBL011W	YAL062W	0	0	0	0	-0.0154	none
YBL011W	YAR015W	0	0	0	0	0.0144	none
YBL011W	YBR205W	0	0	0	0	-0.0229	none
YBL011W	YBR263W	0	0	0	0	0.0121	none
YBL011W	YBR296C	0	3.00000000064138e-07	0	0	-0.0301	none
YBL011W	YBR298C	0	0	0	0	0.029	none
YBL011W	YCL035C	0	0	0	0	0.0278	none
YBL011W	YCR048W	0	0	0	0	0.0247	none
YBL011W	YDL022W	0	0	0	0	0.0123	none
YBL011W	YDL080C	0	0	0	0	0.008	none
YBL011W	YDL171C	0	0	0	0	-0.01	none
YBL011W	YDR019C	0	0	-2.00000000005751e-07	0	0.0076	none
YBL011W	YDR098C	0	0	0	0	-0.0468	none
YBL011W	YDR354W	0	0	0	0	-0.0258	none
YBL011W	YDR368W	0	0	0	0	0.0255	none
YBL011W	YDR380W	0	0	0	0	0.0101	none
YBL011W	YDR408C	0	0	0	0	-0.012	none
YBL011W	YFR015C	0	-9.99999999473644e-08	0	0	-0.0261	none
YBL011W	YGL062W	0	0	0	0	0.0167	none
YBL011W	YGL234W	0	0	0	0	0.0102	none
YBL011W	YGR087C	0	0	0	0	0.0216	none
YBL011W	YGR192C	0	0	0	0	0.0047	none
YBL011W	YGR193C	0	4.99999999958867e-07	9.99999999473644e-08	0	-0.0341	none
YBL011W	YGR202C	0	0	0	0	-0.0192	none
YBL011W	YGR244C	0	-4.99999999958867e-07	-2.00000000005751e-07	0	0.015	none
YBL011W	YHL016C	0	0	0	0	0.017	none
YBL011W	YHR137W	0	9.99999999473644e-08	2.00000000005751e-07	0	0.0266	none
YBL011W	YIL002C	0	0	0	0	-0.0491	none
YBL011W	YIL124W	0	-9.99999999473644e-08	-2.99999999953116e-07	0	-0.0929	none
YBL011W	YIL145C	0	0	0	0	0.0194	none
YBL011W	YJL130C	0	0	0	0	-0.0134	none
YBL011W	YJL134W	0	0	0	0	0.0115	none
YBL011W	YJL137C	0	0	2.00000000005751e-07	0	0.0044	none
YBL011W	YJL196C	0	0	0	0	-0.0155	none
YBL011W	YJR139C	0	0	0	0	0.0734	none
YBL011W	YKL026C	0	0	0	0	0.0094	none
YBL011W	YKL029C	0	4.99999999958867e-07	-9.99999999473644e-08	0	-0.032	none
YBL011W	YKL127W	0	0	0	0	-0.0253	none
YBL011W	YKL216W	0	0	0	0	-0.0518	none
YBL011W	YKR053C	0	0	0	0	0.0359	none
YBL011W	YKR080W	0	0	-1.00000000058387e-07	0	0.009	none
YBL011W	YLL012W	0	0	0	0	0.0285	none
YBL011W	YLL062C	0	0	0	0	-0.0076	none
YBL011W	YLR017W	0	0	0	0	-0.0255	none
YBL011W	YLR020C	0	0	0	0	-0.0261	none
YBL011W	YLR058C	0	-2.99999999953116e-07	-9.99999999473644e-08	0	0.0105	none
YBL011W	YLR174W	0	3.00000000064138e-07	-2.99999999953116e-07	0	-0.0479	none
YBL011W	YLR180W	0	0	0	0	-0.021	none
YBL011W	YLR260W	0	0	0	0	-0.0575	none
YBL011W	YLR284C	0	0	0	0	0.002	none
YBL011W	YLR420W	0	0	0	0	-0.0763	none
YBL011W	YLR438W	0	0	0	0	0.0032	none
YBL011W	YML042W	0	0	0	0	0.0575	none
YBL011W	YML070W	0	0	0	0	-0.0144	none
YBL011W	YML120C	0	6.00000000017253e-07	-2.00000000005751e-07	0	0.0061	none
YBL011W	YMR008C	0	0	0	0	-0.0235	none
YBL011W	YMR015C	0	0	0	0	-0.03	none
YBL011W	YMR145C	0	0	0	0	0.0229	none
YBL011W	YMR189W	0	0	-2.00000000005751e-07	0	-0.0274	none
YBL011W	YMR261C	0	5.00000000069889e-07	0	0	-0.0515	none
YBL011W	YMR289W	0	0	0	0	-0.0188	none
YBL011W	YMR300C	0	0	0	0	0.0025	none
YBL011W	YMR313C	0	0	0	0	-0.0124	none
YBL011W	YNL101W	0	0	0	0	-0.0277	none
YBL011W	YNL130C	0	0	0	0	0.0214	none
YBL011W	YNR012W	0	-1.00000000058387e-07	-9.99999999473644e-08	0	-0.034	none
YBL011W	YNR013C	0	0	0	0	0.0105	none
YBL011W	YNR033W	0	0	0	0	0.0426	none
YBL011W	YOL055C	0	0	0	0	-0.0179	none
YBL011W	YOL061W	0	5.00000000069889e-07	0	0	-0.0312	none
YBL011W	YOL064C	0	0	0	0	-0.0147	none
YBL011W	YOR071C	0	0	0	0	-0.0079	none
YBL011W	YOR120W	0	0	0	0	0.0079	none
YBL011W	YOR142W	0	-4.99999999958867e-07	-3.00000000064138e-07	0	-0.0234	none
YBL011W	YOR163W	0	0	0	0	-0.0248	none
YBL011W	YOR317W	0	0	0	0	8e-04	none
YBL011W	YOR374W	0	0	0	0	-0.025	none
YBL011W	YOR377W	0	0	0	0	0.0239	none
YBL011W	YPL057C	0	0	0	0	-0.1122	none
YBL011W	YPL092W	0	0	0	0	0.0185	none
YBL011W	YPL214C	0	0	0	0	0.0088	none
YBL011W	YPR140W	0	0	0	0	0.0499	none
YBL011W	YPR145W	0	0	0	0	-0.0058	none
YBL011W	YPR184W	0	0	0	0	0.0327	none
YBL015W	YAL012W	0	0	1.00000000058387e-07	0	0.0391	none
YBL015W	YAL054C	0	0	0	0	-0.0127	none
YBL015W	YAL060W	0	0	0	0	-0.0177	none
YBL015W	YAL062W	0	0	0	0	-0.0055	none
YBL015W	YAR015W	0	0	0	0	-0.0373	none
YBL015W	YAR035W	0	0	3.00000000064138e-07	0	-0.0272	none
YBL015W	YBR218C	0	0	0	0	-0.0546	none
YBL015W	YBR221C	0	-0.0033681000000001	-0.00425664412573001	1.71999999999395e-05	-0.5906	negative
YBL015W	YBR249C	0	0	0	0	-0.0262	none
YBL015W	YBR263W	0	0	2.00000000005751e-07	0	0.0249	none
YBL015W	YBR294W	0	0	-1.49999999998762e-06	0	0.0209	none
YBL015W	YBR296C	0	0	4.98497450096558e-07	0	-0.0246	none
YBL015W	YBR298C	0	0	0	0	0.0169	none
YBL015W	YBR299W	0	0	0	0	0.0177	none
YBL015W	YCL009C	0	0	3.00000000064138e-07	0	0.0201	none
YBL015W	YCL035C	0	0	0	0	-0.0185	none
YBL015W	YCL064C	0	0	2.00000000005751e-07	0	0.024	none
YBL015W	YCL069W	0	0	0	0	0.0417	none
YBL015W	YCR005C	0	0	3.00000000064138e-07	0	-0.0084	none
YBL015W	YCR048W	0	0	-9.99999999473644e-08	0	-0.0315	none
YBL015W	YCR098C	0	0	0	0	-0.0358	none
YBL015W	YDL066W	0	0	3.00000000064138e-07	0	-0.0378	none
YBL015W	YDL067C	0	-1.00000000058387e-07	3.65516830500567e-05	0	-0.0235	none
YBL015W	YDL080C	0	0	0	0	-0.1098	none
YBL015W	YDL085W	0	-6.00000000017253e-07	-1.0943098649463e-09	0	0.0205	none
YBL015W	YDL171C	0	0	3.00000000064138e-07	0	-0.0248	none
YBL015W	YDL174C	0	0	0	0	-0.032	none
YBL015W	YDL178W	0	0	3.00000000064138e-07	0	0.0357	none
YBL015W	YDL238C	0	0	0	0	-0.0183	none
YBL015W	YDR007W	0	0	0	0	-0.0378	none
YBL015W	YDR019C	0	-4.99999999958867e-07	5.9531658003209e-07	0	-0.0185	none
YBL015W	YDR035W	0	0	0	0	-0.0425	none
YBL015W	YDR046C	0	0	0	0	0.0111	none
YBL015W	YDR127W	0	0	1.00000000058387e-07	0	-0.1487	negative
YBL015W	YDR158W	0	0	1.00000000058387e-07	0	0.0569	none
YBL015W	YDR272W	0	0	3.00000000064138e-07	0	-0.0216	none
YBL015W	YDR284C	0	0	2.00000000005751e-07	0	0.0172	none
YBL015W	YDR298C	0	0	3.72024182099251e-05	0.00161540000000004	0.0761	none
YBL015W	YDR305C	0	0	1.00000000058387e-07	0	-0.0727	none
YBL015W	YDR321W	0	0	3.00000000064138e-07	0	0.0418	none
YBL015W	YDR354W	0	0	0	0	-0.0291	none
YBL015W	YDR368W	0	0	3.00000000064138e-07	0	-0.025	none
YBL015W	YDR380W	0	0	0	0	-0.0159	none
YBL015W	YDR399W	0	0	3.00000000064138e-07	0	-0.0071	none
YBL015W	YDR400W	0	0	0	0	0.0044	none
YBL015W	YDR403W	0	0	1.00000000058387e-07	0	0.0054	none
YBL015W	YDR408C	0	0	1.00000000058387e-07	0	-0.0084	none
YBL015W	YDR453C	0	0	0	0	0.0103	none
YBL015W	YDR503C	0	0	1.00000000058387e-07	0	-0.0494	none
YBL015W	YDR513W	0	0	0	0	-0.0429	none
YBL015W	YDR530C	0	0	0	0	-0.0538	none
YBL015W	YER052C	0	0	1.00000000058387e-07	0	0.0447	none
YBL015W	YER053C	0	0	3.00000000064138e-07	0	-0.0582	none
YBL015W	YER056C	0	0	1.00000000058387e-07	0	-0.0286	none
YBL015W	YER060W	0	0	0	0	-0.0791	none
YBL015W	YER065C	0	0	-1.01209499669963e-08	0	-0.0398	none
YBL015W	YER073W	0	0	0	0	0.0402	none
YBL015W	YER091C	0	-4.00000000011502e-07	-6.58669429998149e-06	0	-0.0228	none
YBL015W	YER170W	0	0	0	0	0.034	none
YBL015W	YER174C	0	0	0	0	-0.0089	none
YBL015W	YFL030W	0	0	-3.10103939971107e-07	0.000453000000000037	-0.0548	none
YBL015W	YFL053W	0	0	0	0	-0.037	none
YBL015W	YFR030W	0	0	1.00000000058387e-07	0	-0.0323	none
YBL015W	YFR033C	0	-2.00000000005751e-07	3.65516830500567e-05	2.00000000005751e-07	0.0185	none
YBL015W	YGL062W	0	0	0	0	0.023	none
YBL015W	YGL148W	0	0	0	0	-0.0931	negative
YBL015W	YGL202W	0	3.9999999990048e-07	-2.33764850032792e-07	0	-0.0573	none
YBL015W	YGL205W	0	0	0	0	-0.0342	none
YBL015W	YGL234W	0	0	1.00000000058387e-07	0	-0.0104	none
YBL015W	YGL248W	0	0	2.00000000005751e-07	0	0.0285	none
YBL015W	YGL253W	0	0	0	0	0.0712	none
YBL015W	YGL256W	0	0	1.00000000058387e-07	0	0.0133	none
YBL015W	YGR010W	0	0	1.00000000058387e-07	0	0.0597	none
YBL015W	YGR019W	0	0	0	0	-0.0443	none
YBL015W	YGR055W	0	0	1.00000000058387e-07	0	-0.0529	none
YBL015W	YGR087C	0	0	0	0	-0.0471	none
YBL015W	YGR124W	0	0	0	0	0.0223	none
YBL015W	YGR177C	0	0	1.00000000058387e-07	0	-0.0163	none
YBL015W	YGR183C	0	-2.00000000005751e-07	3.65516830500567e-05	2.00000000005751e-07	-0.0534	none
YBL015W	YGR193C	0	-0.0033681000000001	-0.00425664412573001	1.71999999999395e-05	-0.1388	negative
YBL015W	YGR202C	0	0	3.00000000064138e-07	0	-0.0023	none
YBL015W	YGR209C	0	0	-2.00000000005751e-07	0	-0.0078	none
YBL015W	YGR248W	0	0	0	0	-0.0544	none
YBL015W	YGR256W	0	0	0	0	-0.016	none
YBL015W	YGR282C	0	0	0	0	-0.034	none
YBL015W	YGR287C	0	0	0	0	-0.1002	none
YBL015W	YGR289C	0	0	0	0	-0.0155	none
YBL015W	YGR292W	0	0	0	0	-0.063	none
YBL015W	YHL016C	0	0	0	0	0.0646	none
YBL015W	YHL032C	0	0	0	0	-0.0339	none
YBL015W	YHR037W	0	0	-3.81150822000853e-05	-2.00000000005751e-07	-0.0194	none
YBL015W	YHR046C	0	0	0	0	0.0374	none
YBL015W	YHR106W	0	0	3.00000000064138e-07	0	0.0615	none
YBL015W	YHR137W	0	2.00000000005751e-07	1.66229479958702e-07	0	-0.019	none
YBL015W	YIL002C	0	0	0	0	-0.0258	none
YBL015W	YIL074C	0	0	0	0	0.0317	none
YBL015W	YIL099W	0	0	0	0	0.0239	none
YBL015W	YIL111W	0	0	3.11281566300892e-05	0	0.0473	none
YBL015W	YIL124W	0	-9.99999999473644e-08	1.993479501472e-07	0	-0.0409	none
YBL015W	YIL145C	0	0	0	0	-0.0173	none
YBL015W	YIL160C	0	0	0	0	0.0452	none
YBL015W	YIR031C	0	0	0	0	-0.0124	none
YBL015W	YIR037W	0	0	1.00000000058387e-07	0	0.0062	none
YBL015W	YJL045W	0	-4.00000000011502e-07	-1.0148484170025e-05	0	0.0739	none
YBL015W	YJL121C	0	0	5.57385736099647e-05	0	-0.1269	none
YBL015W	YJL130C	0	0	0	0	0.0366	none
YBL015W	YJL155C	0	0	3.00000000064138e-07	0	-0.0396	none
YBL015W	YJL196C	0	0	1.00000000058387e-07	0	-0.0122	none
YBL015W	YJL214W	0	0	1.00000000058387e-07	0	0.0614	none
YBL015W	YJR001W	0	0	0	0	-0.0231	none
YBL015W	YJR009C	0	0	0	0	0.0217	none
YBL015W	YJR010W	0	0	2.00000000005751e-07	0	0.0394	none
YBL015W	YJR077C	0	9.99999999473644e-08	-3.45972359983016e-07	0	-0.0605	none
YBL015W	YJR133W	0	0	1.00000000058387e-07	0	-0.0764	none
YBL015W	YJR137C	0	0	1.00000000058387e-07	0	-0.0349	none
YBL015W	YKL001C	0	0	0	0	-0.0408	none
YBL015W	YKL008C	0	0	0	0	-0.0113	none
YBL015W	YKL026C	0	0	0	0	0.0159	none
YBL015W	YKL029C	0	4.00000000011502e-07	-7.14385577899046e-05	0	-0.01	none
YBL015W	YKL085W	0	4.00000000011502e-07	3.00000000064138e-07	0	-0.0838	none
YBL015W	YKL106W	0	0	4.00000000011502e-07	0	0.0606	none
YBL015W	YKL120W	0	0	0	0	-0.033	none
YBL015W	YKL127W	0	0	0	0	-0.0328	none
YBL015W	YKL140W	0	0	1.00000000058387e-07	0	-0.0286	none
YBL015W	YKL174C	0	0	0	0	0.0929	none
YBL015W	YKL188C	0	0	1.00000000058387e-07	0	-0.0385	none
YBL015W	YKL211C	0	0	0	0	0.0372	none
YBL015W	YKL216W	0	0	1.00000000058387e-07	0	0.0361	none
YBL015W	YKL217W	0	0	2.00000000005751e-07	0	0.0595	none
YBL015W	YKR009C	0	0	0	0	0.0345	none
YBL015W	YKR039W	0	-2.00000000005751e-07	-9.50500660990006e-06	0	-0.0339	none
YBL015W	YKR053C	0	0	0	0	0.0377	none
YBL015W	YKR061W	0	0	0	0	-0.0637	none
YBL015W	YKR067W	0	0	-2.99999999953116e-07	0	0.0371	none
YBL015W	YKR080W	0	1.00000000058387e-07	2.07810395199681e-05	0	0.0734	none
YBL015W	YLL012W	0	0	0	0	-0.03	none
YBL015W	YLL041C	0	8.00000000023005e-07	5.61861052200685e-05	-4.00000000011502e-07	0.0555	none
YBL015W	YLL062C	0	0	0	0	0.0149	none
YBL015W	YLR011W	0	0	0	1.10000000008714e-06	0.008	none
YBL015W	YLR017W	0	0	0	0	0.0055	none
YBL015W	YLR028C	0	0	0	0	0.0174	none
YBL015W	YLR038C	0	-1.00000000058387e-07	3.65516830500567e-05	0	-0.1193	none
YBL015W	YLR044C	0	0	-6.99999999964618e-07	0	0.029	none
YBL015W	YLR056W	0	0	0	0	0.0351	none
YBL015W	YLR089C	0	-4.99999999958867e-07	0	0	-0.037	none
YBL015W	YLR092W	0	0	0	0	0.0027	none
YBL015W	YLR109W	0	0	3.00000000064138e-07	0	-0.0214	none
YBL015W	YLR134W	0	0	3.00000000064138e-07	0	-0.03	none
YBL015W	YLR142W	0	0	-3.82150822000327e-05	-2.00000000005751e-07	0.0296	none
YBL015W	YLR174W	0	2.00000000005751e-07	5.60426028900496e-05	0	0.0227	none
YBL015W	YLR180W	0	0	-2.10000000000488e-06	0	-0.0155	none
YBL015W	YLR231C	0	0	2.00000000005751e-07	0	-0.0175	none
YBL015W	YLR237W	0	0	2.00000000005751e-07	0	-0.0177	none
YBL015W	YLR258W	0	3.9999999990048e-07	-1.16182179987767e-07	0	-0.0295	none
YBL015W	YLR284C	0	0	0	0	0.0157	none
YBL015W	YLR307W	0	0	0	0	-0.0336	none
YBL015W	YLR354C	0	-4.99999999958867e-07	5.61425253000625e-05	0	0.0138	none
YBL015W	YLR372W	0	0	0	0	0.0768	none
YBL015W	YLR377C	0	0	0	0	-0.0144	none
YBL015W	YLR420W	0	0	2.00000000005751e-07	0	0.0086	none
YBL015W	YLR438W	0	0	1.00000000058387e-07	0	0.0192	none
YBL015W	YLR450W	0	0	3.00000000064138e-07	0	-0.055	none
YBL015W	YML004C	0	0	3.00000000064138e-07	0	-0.0373	none
YBL015W	YML035C	0	0	0	0	-0.0268	none
YBL015W	YML042W	0	0	0	0	-0.0544	none
YBL015W	YML054C	0	0	0	0	0.0277	none
YBL015W	YML056C	0	-2.00000000005751e-07	-4.60000000002125e-06	0	-0.0262	none
YBL015W	YML059C	0	0	0	0	0.0406	none
YBL015W	YML070W	0	0	0	0	-0.0417	none
YBL015W	YML075C	0	0	3.00000000064138e-07	0	0.0247	none
YBL015W	YML081C-A	0	0	3.72024182099251e-05	0.00161540000000004	0.0685	none
YBL015W	YML100W	0	4.00000000011502e-07	9.24929201007174e-08	0	-0.0542	none
YBL015W	YML106W	0	0	0	0	-0.1066	none
YBL015W	YML120C	0	-1.00000000058387e-07	5.637484997012e-05	0	0.0158	none
YBL015W	YML123C	0	0	0	0	-0.0362	none
YBL015W	YMR008C	0	0	3.00000000064138e-07	0	0.0141	none
YBL015W	YMR009W	0	0	3.00000000064138e-07	0	0.0106	none
YBL015W	YMR015C	0	0	0	0	0.0135	none
YBL015W	YMR020W	0	0	0	0	-0.0092	none
YBL015W	YMR056C	0	0	1.00000000058387e-07	0	-0.0153	none
YBL015W	YMR120C	0	0	0	0	-0.0228	none
YBL015W	YMR145C	0	0	0	0	-0.0925	none
YBL015W	YMR169C	0	0	1.00000000058387e-07	0	-0.0215	none
YBL015W	YMR170C	0	0	-3.6433197849961e-05	0	-0.0446	none
YBL015W	YMR246W	0	0	0	0	-0.0151	none
YBL015W	YMR250W	0	0	0	0	0.0276	none
YBL015W	YMR256C	0	-1.00000000058387e-07	3.65516830500567e-05	0	0.0535	none
YBL015W	YMR271C	0	0	0	0	-0.0174	none
YBL015W	YMR289W	0	0	1.00000000058387e-07	0	-0.0344	none
YBL015W	YMR303C	0	0	1.00000000058387e-07	0	-0.0416	none
YBL015W	YMR313C	0	0	2.00000000005751e-07	0	-0.0552	none
YBL015W	YMR318C	0	0	0	0	-0.0255	none
YBL015W	YNL029C	0	0	0	0	-0.021	none
YBL015W	YNL071W	0	-0.0033681000000001	-0.00425664412573001	1.71999999999395e-05	-0.6097	negative
YBL015W	YNL101W	0	0	3.00000000064138e-07	0	-0.0337	none
YBL015W	YNL104C	0	0	1.00000000058387e-07	0	0.0239	none
YBL015W	YNL130C	0	0	2.00000000005751e-07	0	0.0208	none
YBL015W	YNR008W	0	0	1.00000000058387e-07	0	-0.0371	none
YBL015W	YNR012W	0	9.99999999473644e-08	-1.41804909925547e-07	0	-0.0353	none
YBL015W	YNR013C	0	0	3.00000000064138e-07	0	0.0072	none
YBL015W	YNR019W	0	0	2.00000000005751e-07	0	0.0295	none
YBL015W	YNR033W	0	0	1.00000000058387e-07	0	-0.0598	none
YBL015W	YOL011W	0	0	3.00000000064138e-07	0	-0.0059	none
YBL015W	YOL020W	0	0	-1.20000000003451e-06	0	0.0362	none
YBL015W	YOL055C	0	0	1.00000000058387e-07	0	0.0177	none
YBL015W	YOL059W	0	0	3.00000000064138e-07	0	0.0444	none
YBL015W	YOL061W	0	4.00000000011502e-07	1.96382540007534e-07	0	-0.0388	none
YBL015W	YOL064C	0	0	2.00000000005751e-07	0	0.0511	none
YBL015W	YOL065C	0	0	2.00000000005751e-07	0	-0.0224	none
YBL015W	YOL086C	0	0	0	0	-0.037	none
YBL015W	YOL126C	0	0	5.62970104199811e-05	0	0.0556	none
YBL015W	YOL136C	0	0	3.00000000064138e-07	0	0.0109	none
YBL015W	YOL151W	0	0	0	0	0.0117	none
YBL015W	YOR065W	0	-2.00000000005751e-07	3.65516830500567e-05	2.00000000005751e-07	-0.0383	none
YBL015W	YOR099W	0	0	0	0	-0.0286	none
YBL015W	YOR100C	0	0	0	0	-0.0703	none
YBL015W	YOR108W	0	0	0	0	-0.0196	none
YBL015W	YOR109W	0	0	2.00000000005751e-07	0	0.0445	none
YBL015W	YOR120W	0	0	3.00000000064138e-07	0	-0.0242	none
YBL015W	YOR126C	0	0	0	0	-0.0197	none
YBL015W	YOR128C	0	0	0	0	-0.0203	none
YBL015W	YOR155C	0	0	0	0	0.0099	none
YBL015W	YOR163W	0	0	0	0	-0.0132	none
YBL015W	YOR171C	0	0	0	0	0.0113	none
YBL015W	YOR180C	0	0	0	0	0.0382	none
YBL015W	YOR222W	0	0	-8.00000000023005e-07	0	0.0446	none
YBL015W	YOR245C	0	0	-6.00000000017253e-07	0	0.0223	none
YBL015W	YOR317W	0	0	1.00000000058387e-07	0	-0.0795	none
YBL015W	YOR375C	0	0	0	0	0.0095	none
YBL015W	YPL057C	0	0	0	0	0.0286	none
YBL015W	YPL061W	0	0	0	0	0.0447	none
YBL015W	YPL091W	0	0	1.00000000058387e-07	0	-0.0285	none
YBL015W	YPL092W	0	0	3.00000000064138e-07	0	0.0063	none
YBL015W	YPL111W	0	0	1.00000000058387e-07	0	-0.0546	none
YBL015W	YPL189W	0	0	1.00000000058387e-07	0	-0.024	none
YBL015W	YPL258C	0	0	0	0	-0.0362	none
YBL015W	YPL262W	0	2.99999999953116e-07	5.60669349499721e-05	0	0.0888	positive
YBL015W	YPL273W	0	0	0	0	0.0374	none
YBL015W	YPR020W	0	-2.00000000005751e-07	4.71675676499972e-05	0	-0.0748	none
YBL015W	YPR026W	0	0	0	0	-0.0392	none
YBL015W	YPR060C	0	0	0	0	-0.058	none
YBL015W	YPR069C	0	0	0	0	-0.061	none
YBL015W	YPR074C	0	0	2.395492350038e-06	0	-0.0213	none
YBL015W	YPR128C	0	0	1.00000000058387e-07	0	-0.0203	none
YBL015W	YPR138C	0	0	0	0	-0.0342	none
YBL015W	YPR140W	0	0	0	0	0.0431	none
YBL015W	YPR160W	0	0	0	0	-0.0202	none
YBL015W	YPR167C	0	0	0	0	-0.0446	none
YBL015W	YPR184W	0	0	1.00000000058387e-07	0	0.0137	none
YBL015W	YPR191W	0	-2.00000000005751e-07	3.65516830500567e-05	2.00000000005751e-07	-0.0676	none
YBL039C	YAL012W	0	0	0	0	-0.0527	none
YBL039C	YAL044C	0	2.00000000005751e-07	0	0	-0.053	none
YBL039C	YAL054C	0	0	0	0	-0.0081	none
YBL039C	YAL060W	0	0	0	0	-0.0133	none
YBL039C	YAR015W	0	0	0	0	0.0063	none
YBL039C	YAR035W	0	0	0	0	-0.026	none
YBL039C	YBR145W	0	0	0	0	-0.0243	none
YBL039C	YBR199W	0	0	0	0	-0.0168	none
YBL039C	YBR218C	0	0	0	0	0.03	none
YBL039C	YBR244W	0	0	0	0	0.0141	none
YBL039C	YBR249C	0	0	0	0	0.0067	none
YBL039C	YBR294W	0	0	0	0	-0.0329	none
YBL039C	YBR299W	0	0	0	0	-0.0262	none
YBL039C	YCL009C	0	0	0	0	-0.0164	none
YBL039C	YCL050C	0	0	0	0	-0.0268	none
YBL039C	YCL064C	0	0	0	0	-0.0341	none
YBL039C	YCR005C	0	0	0	0	-0.0141	none
YBL039C	YCR034W	0	0	1.00000000058387e-07	0	-0.0509	none
YBL039C	YCR098C	0	0	0	0	-0.0273	none
YBL039C	YDL022W	0	0	0	0	-0.0342	none
YBL039C	YDL066W	0	0	0	0	-0.0345	none
YBL039C	YDL067C	0	-1.00000000058387e-07	-9.99999999473644e-08	0	-0.1183	negative
YBL039C	YDL078C	0	0	0	0	0.0253	none
YBL039C	YDL085W	0	0	-9.99999999473644e-08	0	0.0144	none
YBL039C	YDL093W	0	-3.00000000064138e-07	0	0	-0.0268	none
YBL039C	YDL171C	0	0	0	0	-0.0107	none
YBL039C	YDL174C	0	0	0	0	-0.0088	none
YBL039C	YDL215C	0	0	2.00000000005751e-07	0	0.0116	none
YBL039C	YDL238C	0	0	0	0	0.0203	none
YBL039C	YDR007W	0	0	0	0	-0.0093	none
YBL039C	YDR019C	0	2.00000000005751e-07	0	0	0.0068	none
YBL039C	YDR035W	0	0	0	0	0.0223	none
YBL039C	YDR098C	0	0	0	0	-0.0294	none
YBL039C	YDR284C	0	0	0	0	-0.0113	none
YBL039C	YDR298C	0	2.00000000005751e-07	0	0	-0.0426	none
YBL039C	YDR315C	0	0	0	0	-0.0626	none
YBL039C	YDR321W	0	0	0	0	-0.0229	none
YBL039C	YDR368W	0	0	0	0	0.0165	none
YBL039C	YDR402C	0	0	0	0	-0.0426	none
YBL039C	YDR408C	0	0	0	0	-0.021	none
YBL039C	YDR453C	0	0	0	0	-0.0211	none
YBL039C	YDR502C	0	0	0	0	-0.0264	none
YBL039C	YDR503C	0	0	0	0	-0.0396	none
YBL039C	YDR530C	0	0	0	0	0.0207	none
YBL039C	YER060W	0	0	0	0	0.0207	none
YBL039C	YER062C	0	0	0	0	-0.0471	none
YBL039C	YER065C	0	0	0	0	0.0154	none
YBL039C	YER081W	0	0	0	0	-0.034	none
YBL039C	YER086W	0	0	0	0	0.0654	none
YBL039C	YER090W	0	0	0	0	0.0129	none
YBL039C	YER091C	0	-3.00000000064138e-07	2.00000000005751e-07	0	-0.0302	none
YBL039C	YER170W	0	0	0	0	0.0252	none
YBL039C	YFL011W	0	0	0	0	0.0438	none
YBL039C	YFL030W	0	0	-2.99999999953116e-07	0	0.0149	none
YBL039C	YFR030W	0	0	0	0	0.0339	none
YBL039C	YFR033C	0	-2.99999999953116e-07	-2.99999999953116e-07	0	0.0224	none
YBL039C	YGL062W	0	0	0	0	0.0481	none
YBL039C	YGL125W	0	0	0	0	-0.0127	none
YBL039C	YGL202W	0	6.99999999964618e-07	-3.00000000064138e-07	0	-0.0056	none
YBL039C	YGL224C	0	0	0	0	0.025	none
YBL039C	YGL234W	0	0	0	0	-0.0401	none
YBL039C	YGL248W	0	0	0	0	-0.0504	none
YBL039C	YGL253W	0	0	0	0	-0.0293	none
YBL039C	YGR010W	0	0	0	0	0.0336	none
YBL039C	YGR019W	0	0	0	0	-0.0328	none
YBL039C	YGR087C	0	0	0	0	-0.0463	none
YBL039C	YGR088W	0	0	0	0	0.0214	none
YBL039C	YGR143W	0	0	0	0	0.0466	none
YBL039C	YGR155W	0	0	0	0	0.0303	none
YBL039C	YGR193C	0	4.99999999958867e-07	0	0	-0.007	none
YBL039C	YGR208W	0	0	0	0	-0.0424	none
YBL039C	YGR209C	0	0	0	0	-0.0284	none
YBL039C	YGR240C	0	0	0	0	-0.0682	none
YBL039C	YGR244C	0	-1.00000000058387e-07	0	0	0.0332	none
YBL039C	YGR248W	0	0	0	0	0.0265	none
YBL039C	YGR256W	0	0	0	0	-0.0509	none
YBL039C	YHL016C	0	0	0	0	0.0307	none
YBL039C	YHL032C	0	0	0	0	-0.0181	none
YBL039C	YHR037W	0	0	2.00000000005751e-07	0	0.006	none
YBL039C	YHR096C	0	0	0	0	-0.0608	none
YBL039C	YHR106W	0	0	0	0	0.0383	none
YBL039C	YHR137W	0	0	-2.00000000005751e-07	0	0.0601	none
YBL039C	YIL099W	0	0	0	0	-0.0112	none
YBL039C	YIL107C	0	0	0	0	-0.0148	none
YBL039C	YIL124W	0	4.00000000011502e-07	-1.99999999894729e-07	0	0.0464	none
YBL039C	YIL145C	0	0	0	0	0.0184	none
YBL039C	YIL155C	0	0	0	0	-0.0314	none
YBL039C	YIL160C	0	0	0	0	-0.0387	none
YBL039C	YIR031C	0	0	0	0	-0.0177	none
YBL039C	YIR037W	0	0	0	0	-0.0384	none
YBL039C	YJL045W	0	-6.00000000017253e-07	-2.99999999953116e-07	0	-0.0361	none
YBL039C	YJL130C	0	0	0	0	-0.0249	none
YBL039C	YJL134W	0	0	0	0	-0.0146	none
YBL039C	YJL137C	0	-4.00000000011502e-07	1.00000000058387e-07	0	-0.0229	none
YBL039C	YJL153C	0	0	0	0	-0.0124	none
YBL039C	YJL155C	0	0	0	0	-0.0569	none
YBL039C	YJL214W	0	0	0	0	0.0183	none
YBL039C	YJR009C	0	0	0	0	-0.0094	none
YBL039C	YJR048W	0	-2.00000000005751e-07	0	0	-0.0253	none
YBL039C	YJR078W	0	0	0	0	0.0389	none
YBL039C	YJR095W	0	0	2.00000000005751e-07	0	-0.0194	none
YBL039C	YJR105W	0	-6.00000000017253e-07	-2.99999999953116e-07	0	-0.0436	none
YBL039C	YJR133W	0	0	0	0	0.0408	none
YBL039C	YJR137C	0	0	0	0	0.0291	none
YBL039C	YKL008C	0	0	0	0	0.0088	none
YBL039C	YKL026C	0	0	0	0	-0.0181	none
YBL039C	YKL029C	0	2.00000000005751e-07	-9.99999999473644e-08	0	-0.0099	none
YBL039C	YKL085W	0	2.99999999953116e-07	0	0	0.0406	none
YBL039C	YKL127W	0	0	0	0	-0.0139	none
YBL039C	YKL132C	0	0	0	0	-0.03	none
YBL039C	YKL140W	0	0	0	0	0.0223	none
YBL039C	YKL174C	0	0	0	0	-0.0114	none
YBL039C	YKL217W	0	0	0	0	0.0198	none
YBL039C	YKR009C	0	0	0	0	0.0318	none
YBL039C	YKR039W	0	-9.99999999473644e-08	0	0	0.0319	none
YBL039C	YKR053C	0	0	0	0	-0.0199	none
YBL039C	YKR058W	0	-6.00000000017253e-07	9.99999999473644e-08	0	-0.0103	none
YBL039C	YKR061W	0	0	0	0	-0.0139	none
YBL039C	YLL012W	0	0	0	0	-0.0193	none
YBL039C	YLL052C	0	6.99999999964618e-07	9.99999999473644e-08	0	-0.0213	none
YBL039C	YLL062C	0	0	0	0	0.0208	none
YBL039C	YLR017W	0	0	0	0	0.0223	none
YBL039C	YLR020C	0	0	0	0	-0.0111	none
YBL039C	YLR038C	0	-1.00000000058387e-07	-9.99999999473644e-08	0	-0.1188	none
YBL039C	YLR043C	0	0	0	0	-0.0209	none
YBL039C	YLR056W	0	0	0	0	-0.0753	none
YBL039C	YLR058C	0	-2.99999999953116e-07	0	0	0.0174	none
YBL039C	YLR089C	0	-5.99999999906231e-07	0	0	-0.0438	none
YBL039C	YLR092W	0	0	0	0	-0.0201	none
YBL039C	YLR109W	0	0	0	0	-0.0097	none
YBL039C	YLR142W	0	0	9.99999999473644e-08	0	-0.0305	none
YBL039C	YLR146C	0	0	0	0	-0.0301	none
YBL039C	YLR174W	0	-2.99999999953116e-07	-4.00000000011502e-07	0	-0.0275	none
YBL039C	YLR231C	0	0	0	0	-0.0062	none
YBL039C	YLR237W	0	0	0	0	0.0125	none
YBL039C	YLR258W	0	0	-2.00000000005751e-07	0	-0.0046	none
YBL039C	YLR284C	0	0	0	0	0.0183	none
YBL039C	YLR295C	0	2.00000000005751e-07	0	0	-0.0497	none
YBL039C	YLR307W	0	0	0	0	0.0262	none
YBL039C	YLR308W	0	0	0	0	0.0213	none
YBL039C	YLR342W	0	0	-2.00000000005751e-07	0	0.0338	none
YBL039C	YLR395C	0	-1.00000000058387e-07	-9.99999999473644e-08	0	0.055	none
YBL039C	YLR432W	0	0	0	0	0.0272	none
YBL039C	YML004C	0	0	0	0	-0.0123	none
YBL039C	YML035C	0	0	0	0	-0.0608	none
YBL039C	YML042W	0	0	0	0	0.0231	none
YBL039C	YML054C	0	0	0	0	0.0307	none
YBL039C	YML056C	0	3.00000000064138e-07	-4.69999999996862e-06	0	-0.0386	none
YBL039C	YML070W	0	0	0	0	0.003	none
YBL039C	YML100W	0	4.00000000011502e-07	4.00000000011502e-07	0	-0.02	none
YBL039C	YML106W	0	0	0	0	0.0255	none
YBL039C	YMR006C	0	0	0	0	-0.0165	none
YBL039C	YMR015C	0	0	0	0	-0.0504	none
YBL039C	YMR020W	0	0	0	0	-0.0308	none
YBL039C	YMR054W	0	0	0	0	0.0139	none
YBL039C	YMR083W	0	0	0	0	0.0307	none
YBL039C	YMR120C	0	0	0	0	0.0133	none
YBL039C	YMR169C	0	0	0	0	0.034	none
YBL039C	YMR170C	0	0	2.00000000005751e-07	0	0.0096	none
YBL039C	YMR189W	0	2.00000000005751e-07	0	0	0.0397	none
YBL039C	YMR246W	0	0	0	0	-0.0117	none
YBL039C	YMR250W	0	0	0	0	0.0176	none
YBL039C	YMR256C	0	-1.00000000058387e-07	-9.99999999473644e-08	0	-0.0963	none
YBL039C	YMR261C	0	0	0	0	-0.0308	none
YBL039C	YNL009W	0	0	0	0	-0.0207	none
YBL039C	YNL029C	0	0	0	0	-0.0104	none
YBL039C	YNL037C	0	-5.00000000069889e-07	0	0	-0.0513	none
YBL039C	YNL052W	0	0	-2.00000000005751e-07	0	-0.1015	none
YBL039C	YNL101W	0	0	0	0	0.0144	none
YBL039C	YNL104C	0	0	0	0	-0.0057	none
YBL039C	YNR001C	0	0	0	0	-0.0239	none
YBL039C	YNR008W	0	0	0	0	-0.0148	none
YBL039C	YNR012W	0	2.99999999953116e-07	1.00000000058387e-07	0	-0.0177	none
YBL039C	YNR013C	0	0	0	0	0.0244	none
YBL039C	YNR019W	0	0	0	0	0.0302	none
YBL039C	YNR033W	0	0	0	0	0.0412	none
YBL039C	YOL052C	0	0	0	0	-0.0238	none
YBL039C	YOL059W	0	0	0	0	0.025	none
YBL039C	YOL064C	0	0	0	0	-0.0727	none
YBL039C	YOL065C	0	0	0	0	0.0324	none
YBL039C	YOL086C	0	0	0	0	0.019	none
YBL039C	YOL136C	0	0	0	0	0.0425	none
YBL039C	YOL151W	0	0	0	0	-0.0141	none
YBL039C	YOR011W	0	0	0	0	0.0115	none
YBL039C	YOR071C	0	0	0	0	0.0183	none
YBL039C	YOR109W	0	0	0	0	-0.0103	none
YBL039C	YOR120W	0	0	0	0	-0.0055	none
YBL039C	YOR126C	0	0	0	0	-0.0105	none
YBL039C	YOR128C	0	0	0	0	-0.0319	none
YBL039C	YOR142W	0	-1.00000000058387e-07	-1.00000000058387e-07	0	0.0114	none
YBL039C	YOR163W	0	0	0	0	0.0182	none
YBL039C	YOR184W	0	0	0	0	-0.0686	none
YBL039C	YOR222W	0	0	0	0	-0.0205	none
YBL039C	YOR245C	0	0	0	0	0.0293	none
YBL039C	YOR270C	0	0	0	0	-0.015	none
YBL039C	YOR317W	0	0	0	0	0.011	none
YBL039C	YOR321W	0	0	0	0	0.0136	none
YBL039C	YOR348C	0	0	0	0	0.0151	none
YBL039C	YOR374W	0	0	0	0	0.0178	none
YBL039C	YOR377W	0	0	0	0	-0.009	none
YBL039C	YPL036W	0	0	0	0	-0.0369	none
YBL039C	YPL057C	0	0	0	0	0.0438	none
YBL039C	YPL061W	0	0	0	0	-0.0152	none
YBL039C	YPL091W	0	0	0	0	0.0092	none
YBL039C	YPL189W	0	0	0	0	-0.0195	none
YBL039C	YPL214C	0	0	0	0	0.0119	none
YBL039C	YPL258C	0	0	0	0	0.0066	none
YBL039C	YPL265W	0	0	0	0	-0.0117	none
YBL039C	YPL273W	0	0	0	0	-0.0228	none
YBL039C	YPR069C	0	0	0	0	-0.0246	none
YBL039C	YPR074C	0	4.00000000011502e-07	2.00000000005751e-07	0	0.0784	none
YBL039C	YPR121W	0	0	0	0	-0.0238	none
YBL039C	YPR128C	0	0	0	0	-0.0294	none
YBL039C	YPR138C	0	0	0	0	0.0152	none
YBL039C	YPR145W	0	0	0	0	0.0269	none
YBL039C	YPR160W	0	0	0	0	-0.012	none
YBL039C	YPR167C	0	0	0	0	-0.0448	none
YBL039C	YPR184W	0	0	0	0	0.009	none
YBL039C	YPR191W	0	-2.99999999953116e-07	-2.99999999953116e-07	0	-0.1812	negative
YBL068W	YAL012W	0	8.00000000023005e-07	-2.99999999953116e-07	0	0.0929	none
YBL068W	YAL054C	0	9.99999999473644e-08	-3.9999999990048e-07	0	-0.0145	none
YBL068W	YAL062W	0	6.00000000017253e-07	-2.99999999953116e-07	0	-0.0181	none
YBL068W	YBR084W	0	2.86702959928498e-07	-2.99999999953116e-07	0	-0.0058	none
YBL068W	YBR205W	0	0	0	0	0.0302	none
YBL068W	YBR208C	0	9.99999999473644e-08	-3.9999999990048e-07	0	0.0204	none
YBL068W	YBR218C	0	2.00000000005751e-07	-3.9999999990048e-07	0	0.0359	none
YBL068W	YBR221C	0	1.28949592004268e-06	-1.61156459954626e-07	0	0.0143	none
YBL068W	YBR291C	0	3.73179199764095e-08	-9.26971398529375e-08	0	0.0481	none
YBL068W	YBR298C	0	0	0	0	0.0373	none
YBL068W	YCL035C	0	4.00000000011502e-07	-2.00000000005751e-07	0	-0.0287	none
YBL068W	YCL040W	0	4.99999999958867e-07	-2.99999999953116e-07	0	0.0306	none
YBL068W	YCR048W	0	4.99999999958867e-07	-3.9999999990048e-07	0	-0.02	none
YBL068W	YCR098C	0	0	-3.9999999990048e-07	0	0.0254	none
YBL068W	YDL066W	0	6.00000000017253e-07	-3.9999999990048e-07	0	0.0398	none
YBL068W	YDL067C	0	1.65320174799755e-05	1.40062911000438e-05	0	0.0647	none
YBL068W	YDL078C	0	0	-3.9999999990048e-07	0	0.0111	none
YBL068W	YDL171C	0	0	-3.9999999990048e-07	0	-0.0526	none
YBL068W	YDL174C	0	0	-3.9999999990048e-07	0	0.0509	none
YBL068W	YDL178W	0	0	0	0	0.04	none
YBL068W	YDL238C	0	9.99999999473644e-08	-3.9999999990048e-07	0	0.0193	none
YBL068W	YDR007W	0	0	-2.00000000005751e-07	0	-0.0208	none
YBL068W	YDR072C	0	4.95183639981356e-07	-2.04216100030408e-07	0	0.0664	none
YBL068W	YDR098C	0	0	-2.99999999953116e-07	0	-0.0311	none
YBL068W	YDR127W	0	9.99999999473644e-08	-3.9999999990048e-07	0	0.0444	none
YBL068W	YDR272W	0	9.99999999473644e-08	-2.00000000005751e-07	0	-0.0336	none
YBL068W	YDR284C	0	4.99999999958867e-07	-2.00000000005751e-07	0	-0.0218	none
YBL068W	YDR368W	0	9.99999999473644e-08	-3.9999999990048e-07	0	0.0357	none
YBL068W	YDR408C	0	0	-3.9999999990048e-07	0	-0.0183	none
YBL068W	YDR513W	0	4.00000000011502e-07	-9.99999999473644e-08	0	-0.0087	none
YBL068W	YDR530C	0	8.99999999970369e-07	-2.00000000005751e-07	0	0.0179	none
YBL068W	YER052C	0	4.99999999958867e-07	-2.00000000005751e-07	0	-0.0647	none
YBL068W	YER091C	0	2.9171518001192e-07	-1.96938599983376e-07	0	0.0151	none
YBL068W	YFL030W	0	9.99999999473644e-08	-6.11297879871131e-07	0	0.0319	none
YBL068W	YFL053W	0	6.00000000017253e-07	-3.9999999990048e-07	0	0.0359	none
YBL068W	YFR033C	0	1.65320244200906e-05	1.42062911000496e-05	0	0.0384	none
YBL068W	YGL062W	0	2.00000000005751e-07	-2.00000000005751e-07	0	-0.0249	none
YBL068W	YGL084C	0	4.99999999958867e-07	-3.9999999990048e-07	0	0.0637	none
YBL068W	YGL202W	0	1.17439139990516e-06	-3.37754699986093e-07	0	0.016	none
YBL068W	YGL205W	0	9.99999999473644e-08	0	0	-0.0132	none
YBL068W	YGL224C	0	4.00000000011502e-07	-3.9999999990048e-07	0	-0.0336	none
YBL068W	YGL253W	0	4.99999999958867e-07	-2.00000000005751e-07	0	0.0336	none
YBL068W	YGR087C	0	6.00000000017253e-07	-9.99999999473644e-08	0	0.0045	none
YBL068W	YGR088W	0	4.99999999958867e-07	-9.99999999473644e-08	0	-0.0414	none
YBL068W	YGR143W	0	4.99999999958867e-07	-9.99999999473644e-08	0	-0.0843	none
YBL068W	YGR155W	0	4.00000000011502e-07	-3.9999999990048e-07	0	0.0959	none
YBL068W	YGR193C	0	1.28949592004268e-06	-1.61156459954626e-07	0	0.0376	none
YBL068W	YGR202C	0	4.99999999958867e-07	-3.9999999990048e-07	0	-0.0114	none
YBL068W	YGR208W	0	9.99999999473644e-08	-2.99999999953116e-07	0	0.033	none
YBL068W	YGR209C	0	-4.00000000011502e-07	-6.99999999964618e-07	0	-0.013	none
YBL068W	YGR240C	0	0	0	0	0.0555	none
YBL068W	YGR244C	0	3.15753947999209e-06	-3.0221348001902e-07	0	0.0179	none
YBL068W	YGR256W	0	4.99999999958867e-07	0	0	0.0585	none
YBL068W	YGR287C	0	0	0	0	0.0163	none
YBL068W	YGR289C	0	6.00000000017253e-07	-2.00000000005751e-07	0	-0.0181	none
YBL068W	YHL016C	0	6.99999999964618e-07	0	0	-0.0215	none
YBL068W	YHR001W-A	0	1.65320244200906e-05	1.42062911000496e-05	0	-0.0533	none
YBL068W	YHR051W	0	1.65320174799755e-05	1.40062911000438e-05	0	-0.1106	none
YBL068W	YHR106W	0	9.99999999473644e-08	-2.00000000005751e-07	0	0.0389	none
YBL068W	YHR137W	0	6.74426099966929e-07	-4.37761039862039e-07	0	0.0482	none
YBL068W	YIL002C	0	4.99999999958867e-07	-2.00000000005751e-07	0	0.0318	none
YBL068W	YIL074C	0	2.00000000005751e-07	-3.9999999990048e-07	0	0.0102	none
YBL068W	YIL099W	0	9.99999999473644e-08	-2.00000000005751e-07	0	-0.1267	none
YBL068W	YIL107C	0	4.99999999958867e-07	-3.9999999990048e-07	0	-0.0218	none
YBL068W	YIL124W	0	9.99576659999057e-07	-6.00729099908826e-07	0	0.03	none
YBL068W	YIL145C	0	0	-2.99999999953116e-07	0	-0.0691	none
YBL068W	YIL155C	0	9.99999999473644e-08	0	0	0.0713	none
YBL068W	YIL160C	0	9.99999999473644e-08	0	0	0.0239	none
YBL068W	YIR031C	0	9.99999999473644e-08	-2.00000000005751e-07	0	-0.0511	none
YBL068W	YJL045W	0	2.08787580002756e-07	-3.54213339992526e-07	0	-0.0242	none
YBL068W	YJL052W	0	4.00000000011502e-07	-3.9999999990048e-07	0	0.026	none
YBL068W	YJL121C	0	1.23091229997652e-06	-1.27767779911636e-07	0	0.0633	none
YBL068W	YJL130C	0	4.99999999958867e-07	-2.99999999953116e-07	0	-0.0342	none
YBL068W	YJL134W	0	9.99999999473644e-08	0	0	-0.0172	none
YBL068W	YJL153C	0	0	0	0	-0.0738	none
YBL068W	YJR010W	0	9.99999999473644e-08	-2.00000000005751e-07	0	-0.0171	none
YBL068W	YJR078W	0	9.99999999473644e-08	-2.99999999953116e-07	0	-0.0298	none
YBL068W	YKL001C	0	6.99999999964618e-07	-2.99999999953116e-07	0	0.0644	none
YBL068W	YKL008C	0	0	-2.00000000005751e-07	0	0.0221	none
YBL068W	YKL026C	0	4.00000000011502e-07	-2.00000000005751e-07	0	0.0322	none
YBL068W	YKL029C	0	1.60985247998902e-06	-2.54930579979273e-07	0	0.0639	none
YBL068W	YKL184W	0	0	0	0	0.0412	none
YBL068W	YKL216W	0	0	-3.9999999990048e-07	0	-0.0878	none
YBL068W	YKR009C	0	9.99999999473644e-08	0	0	-0.0718	none
YBL068W	YKR053C	0	9.99999999473644e-08	-2.99999999953116e-07	0	0.0279	none
YBL068W	YLL012W	0	2.99999999953116e-07	0	0	0.03	none
YBL068W	YLR011W	0	4.99999999958867e-07	-3.9999999990048e-07	0	-0.0212	none
YBL068W	YLR017W	0	4.00000000011502e-07	-3.9999999990048e-07	0	-0.0545	none
YBL068W	YLR020C	0	6.99999999964618e-07	-3.9999999990048e-07	0	-0.0177	none
YBL068W	YLR043C	0	2.00000000005751e-07	-6.99999999964618e-07	0	-0.0757	none
YBL068W	YLR058C	0	2.95468180033787e-07	-2.35218699851103e-07	0	-0.0385	none
YBL068W	YLR134W	0	6.00000000017253e-07	-2.00000000005751e-07	0	-0.0941	none
YBL068W	YLR142W	0	4.99999999958867e-07	-4.16864399999106e-07	0	0.0314	none
YBL068W	YLR174W	0	7.70727080046107e-07	-1.99629220043462e-07	0	0.0338	none
YBL068W	YLR258W	0	1.07854845998734e-06	-3.18094359963439e-07	0	0.0591	none
YBL068W	YLR295C	0	1.55579808799322e-05	1.45630214199999e-05	0	-0.0342	none
YBL068W	YLR307W	0	0	0	0	-0.0469	none
YBL068W	YLR308W	0	0	0	0	0.0507	none
YBL068W	YLR372W	0	6.00000000017253e-07	0	0	-0.0271	none
YBL068W	YLR420W	0	6.00000000017253e-07	0	0	-0.0234	none
YBL068W	YLR432W	0	4.99999999958867e-07	-3.9999999990048e-07	0	-0.0254	none
YBL068W	YLR450W	0	8.00000000023005e-07	0	0	-0.0765	none
YBL068W	YML004C	0	9.99999999473644e-08	-2.00000000005751e-07	0	0.0042	none
YBL068W	YML054C	0	4.99999999958867e-07	-3.9999999990048e-07	0	-0.041	none
YBL068W	YML056C	0	1.99639120013195e-07	-4.89999999997437e-06	0	0.0272	none
YBL068W	YML075C	0	6.99999999964618e-07	-3.9999999990048e-07	0	-0.0682	none
YBL068W	YML081C-A	0	1.55579808799322e-05	1.45630214199999e-05	0	-0.0722	none
YBL068W	YMR006C	0	0	-2.00000000005751e-07	0	0.0237	none
YBL068W	YMR145C	0	4.99999999958867e-07	-2.99999999953116e-07	0	-0.1183	none
YBL068W	YMR189W	0	1.8670989998526e-07	-4.05236839862155e-07	0	-0.026	none
YBL068W	YMR246W	0	6.00000000017253e-07	-2.00000000005751e-07	0	0.0397	none
YBL068W	YMR261C	0	4.934625200681e-07	-2.08844299964817e-07	0	0.0394	none
YBL068W	YMR300C	0	0	-2.00000000005751e-07	0	-0.0707	none
YBL068W	YNL009W	0	4.99999999958867e-07	-3.9999999990048e-07	0	-0.0224	none
YBL068W	YNL101W	0	2.00000000005751e-07	-9.99999999473644e-08	0	-0.013	none
YBL068W	YNL130C	0	4.99999999958867e-07	-3.9999999990048e-07	0	0.0412	none
YBL068W	YNR008W	0	-2.00000000005751e-07	-3.9999999990048e-07	0	-0.025	none
YBL068W	YNR013C	0	4.00000000011502e-07	-3.9999999990048e-07	0	-0.0721	none
YBL068W	YNR033W	0	6.00000000017253e-07	-3.9999999990048e-07	0	0.0085	none
YBL068W	YOL052C	0	4.00000000011502e-07	-3.9999999990048e-07	0	0.0202	none
YBL068W	YOL061W	0	6.93951905800239e-05	6.33959550800922e-05	0	0.0297	none
YBL068W	YOL126C	0	1.12359753989821e-06	4.49390840095987e-07	0	-0.0847	none
YBL068W	YOL136C	0	4.99999999958867e-07	0	0	0.0226	none
YBL068W	YOL151W	0	0	-9.99999999473644e-08	0	-0.0357	none
YBL068W	YOR099W	0	0	0	0	0.0152	none
YBL068W	YOR100C	0	9.99999999473644e-08	-2.99999999953116e-07	0	0.0349	none
YBL068W	YOR126C	0	2.99999999953116e-07	-2.00000000005751e-07	0	0.054	none
YBL068W	YOR136W	0	5.70747899941715e-07	-8.91594199581291e-08	0	0.0637	none
YBL068W	YOR142W	0	3.15753947999209e-06	-3.02200800050834e-07	0	0.0619	none
YBL068W	YOR155C	0	4.99999999958867e-07	-2.99999999953116e-07	0	0.0454	none
YBL068W	YOR163W	0	4.00000000011502e-07	-9.99999999473644e-08	0	0.0772	none
YBL068W	YOR171C	0	9.99999999473644e-08	-2.00000000005751e-07	0	0.0624	none
YBL068W	YOR180C	0	4.99999999958867e-07	-3.9999999990048e-07	0	0.0245	none
YBL068W	YOR347C	0	2.00000000005751e-07	-2.00000000005751e-07	0	0.0139	none
YBL068W	YOR374W	0	4.99999999958867e-07	0	0	-0.0476	none
YBL068W	YPL091W	0	0	0	0	0.0507	none
YBL068W	YPL092W	0	4.99999999958867e-07	-3.9999999990048e-07	0	0.0099	none
YBL068W	YPL111W	0	9.99999999473644e-08	-2.00000000005751e-07	0	-0.0682	none
YBL068W	YPL148C	0	4.99999999958867e-07	-3.9999999990048e-07	0	-0.067	none
YBL068W	YPL214C	0	9.99999999473644e-08	-3.9999999990048e-07	0	-0.0816	none
YBL068W	YPL258C	0	4.99999999958867e-07	-3.9999999990048e-07	0	0.0179	none
YBL068W	YPR026W	0	4.99999999958867e-07	-2.99999999953116e-07	0	-0.0102	none
YBL068W	YPR062W	0	4.99999999958867e-07	0	0	-0.0194	none
YBL068W	YPR184W	0	4.00000000011502e-07	-2.99999999953116e-07	0	0.0157	none
YBR006W	YAL044C	0	-4.00000000011502e-07	2.00000000005751e-07	-0.0317697	0.0774	none
YBR006W	YAL054C	0	0	0	0	-0.0111	none
YBR006W	YAL062W	0	0	0	0	0.0121	none
YBR006W	YBR176W	0	0	0	0	-0.0169	none
YBR006W	YBR205W	0	0	0	0	0.0208	none
YBR006W	YBR218C	0	0	0	0	0.0061	none
YBR006W	YBR221C	0	4.99999999958867e-07	0	0	-0.0113	none
YBR006W	YBR291C	0	-6.00000000017253e-07	1.00000000058387e-07	0	-0.0086	none
YBR006W	YBR296C	0	-4.99999999958867e-07	1.00000000058387e-07	0	0.0171	none
YBR006W	YBR298C	0	0	0	0	-0.0265	none
YBR006W	YBR299W	0	0	0	0	-0.0697	none
YBR006W	YCL035C	0	0	0	0	-0.0116	none
YBR006W	YCL064C	0	0	0	0	-0.0256	none
YBR006W	YCR034W	0	0	-2.00000000005751e-07	0	-0.0355	none
YBR006W	YCR036W	0	0	0	0	-0.0309	none
YBR006W	YDL066W	0	0	0	0	-0.0562	none
YBR006W	YDL067C	0	-2.00000000005751e-07	0	0	-0.0259	none
YBR006W	YDL078C	0	0	0	0	-0.0116	none
YBR006W	YDL085W	0	-6.99999999964618e-07	-2.99999999953116e-07	0	0.0156	none
YBR006W	YDR007W	0	0	0	0	-0.0202	none
YBR006W	YDR019C	0	-4.00000000011502e-07	2.00000000005751e-07	-0.0317697	-0.0068	none
YBR006W	YDR046C	0	0	0	0	0.0185	none
YBR006W	YDR261C	0	0	0	0	-0.023	none
YBR006W	YDR272W	0	0	0	0	-0.0145	none
YBR006W	YDR368W	0	0	0	0	0.0024	none
YBR006W	YDR408C	0	0	0	0	-0.0701	none
YBR006W	YDR502C	0	0	0	0	-0.006	none
YBR006W	YER052C	0	0	0	0	-0.0316	none
YBR006W	YER060W	0	0	0	0	-0.0321	none
YBR006W	YER065C	0	0	2.00000000005751e-07	0.0327312	0.0124	none
YBR006W	YER081W	0	0	0	0	-0.0106	none
YBR006W	YER170W	0	0	0	0	0.0219	none
YBR006W	YER174C	0	0	0	0	-0.0129	none
YBR006W	YFL030W	0	0	-2.99999999953116e-07	-0.0024923	-0.0236	none
YBR006W	YFL053W	0	0	0	0	0.0211	none
YBR006W	YFR015C	0	-6.00000000017253e-07	2.99999999953116e-07	0	0.0192	none
YBR006W	YFR030W	0	0	0	0	-0.0256	none
YBR006W	YGL202W	0	9.99999999473644e-08	-1.00000000058387e-07	0	-0.0048	none
YBR006W	YGR010W	0	0	0	0	0.0087	none
YBR006W	YGR087C	0	0	0	0	-0.0245	none
YBR006W	YGR088W	0	0	0	0	-0.0109	none
YBR006W	YGR157W	0	0	0	0	-0.0433	none
YBR006W	YGR170W	0	0	0	0	-0.0161	none
YBR006W	YGR192C	0	0	0	0	0.0097	none
YBR006W	YGR202C	0	0	0	0	0.0018	none
YBR006W	YGR256W	0	0	0	0	0.0223	none
YBR006W	YGR287C	0	0	0	0	-0.0171	none
YBR006W	YHL032C	0	0	0	0	-0.0145	none
YBR006W	YHR106W	0	0	0	0	0.0236	none
YBR006W	YHR137W	0	-4.99999999958867e-07	-9.99999999473644e-08	0	0.0118	none
YBR006W	YIL002C	0	0	0	0	-0.0252	none
YBR006W	YIL074C	0	0	0	0	0.0071	none
YBR006W	YIL099W	0	0	0	0	-0.0223	none
YBR006W	YIL107C	0	0	0	0	-0.0077	none
YBR006W	YIR037W	0	0	0	0	-0.0339	none
YBR006W	YJL121C	0	0	-4.00000000011502e-07	0	0.0088	none
YBR006W	YJL153C	0	0	0	0	-0.0122	none
YBR006W	YJL155C	0	0	0	0	-0.0123	none
YBR006W	YJL166W	0	0	-2.99999999953116e-07	0	0.0166	none
YBR006W	YJR010W	0	0	0	0	-0.0259	none
YBR006W	YJR019C	0	0	0	0	-0.0225	none
YBR006W	YJR048W	0	-3.00000000064138e-07	0	0	-0.0308	none
YBR006W	YJR105W	0	-2.00000000005751e-07	-9.99999999473644e-08	0	-0.0454	none
YBR006W	YKL026C	0	0	0	0	-0.0085	none
YBR006W	YKL085W	0	0	0	0	-0.0306	none
YBR006W	YKL106W	0	-4.00000000011502e-07	0	0	0.0429	none
YBR006W	YKL184W	0	0	0	0	0.0197	none
YBR006W	YKL211C	0	0	0	0	0.0122	none
YBR006W	YKL217W	0	0	0	0	-0.0121	none
YBR006W	YKR009C	0	0	0	0	0.0214	none
YBR006W	YKR058W	0	-9.99999999473644e-08	2.00000000005751e-07	0	0.023	none
YBR006W	YKR061W	0	0	0	0	-0.0158	none
YBR006W	YKR080W	0	0	-1.00000000058387e-07	0	-0.0102	none
YBR006W	YLL012W	0	0	0	0	-0.01	none
YBR006W	YLL062C	0	0	0	0	-0.0152	none
YBR006W	YLR020C	0	0	0	0	-0.0088	none
YBR006W	YLR027C	0	4.00000000011502e-07	-4.00000000011502e-07	0	-0.0654	none
YBR006W	YLR089C	0	1.00000000058387e-07	0	0	-0.0384	none
YBR006W	YLR109W	0	0	0	0	-0.0277	none
YBR006W	YLR134W	0	0	0	0	-0.0292	none
YBR006W	YLR142W	0	0	0	0	-0.019	none
YBR006W	YLR284C	0	0	0	0	0.0021	none
YBR006W	YLR308W	0	0	0	0	0.0077	none
YBR006W	YLR354C	0	-5.99999999906231e-07	-2.00000000005751e-07	0	-0.0377	none
YBR006W	YLR420W	0	0	0	0	-0.0341	none
YBR006W	YLR432W	0	0	0	0	0.0072	none
YBR006W	YLR438W	0	0	0	0	-0.0141	none
YBR006W	YLR450W	0	0	0	0	-0.0115	none
YBR006W	YML004C	0	0	0	0	0.0096	none
YBR006W	YML070W	0	0	0	0	-0.0103	none
YBR006W	YML075C	0	0	0	0	0.0204	none
YBR006W	YML123C	0	0	0	0	-0.03	none
YBR006W	YMR008C	0	0	0	0	-0.0408	none
YBR006W	YMR015C	0	0	0	0	-0.01	none
YBR006W	YMR145C	0	0	0	0	0.0136	none
YBR006W	YMR169C	0	0	0	0	-0.0055	none
YBR006W	YMR170C	0	0	-9.99999999473644e-08	0	-0.0296	none
YBR006W	YMR189W	0	-4.00000000011502e-07	2.00000000005751e-07	-0.0317697	0.0083	none
YBR006W	YMR246W	0	0	0	0	-0.004	none
YBR006W	YMR250W	0	0	0	0	-0.0639	none
YBR006W	YMR272C	0	0	0	0	-0.0353	none
YBR006W	YMR303C	0	0	0	0	-0.0081	none
YBR006W	YNL009W	0	0	0	0	-0.054	none
YBR006W	YNL029C	0	0	0	0	-0.0288	none
YBR006W	YNL071W	0	4.99999999958867e-07	0	0	0.0124	none
YBR006W	YNR001C	0	0	0	0	-0.0234	none
YBR006W	YNR012W	0	-5.00000000069889e-07	-1.99999999894729e-07	0	-0.0281	none
YBR006W	YNR019W	0	0	0	0	-0.0256	none
YBR006W	YOL055C	0	0	0	0	-0.0463	none
YBR006W	YOL059W	0	0	0	0	-0.0096	none
YBR006W	YOL126C	0	4.00000000011502e-07	0	0	-0.0339	none
YBR006W	YOR109W	0	0	0	0	-0.0036	none
YBR006W	YOR120W	0	0	0	0	-0.0405	none
YBR006W	YOR180C	0	0	0	0	-0.0273	none
YBR006W	YOR184W	0	0	0	0	-0.0332	none
YBR006W	YOR192C	0	0	0	0	0.0078	none
YBR006W	YOR317W	0	0	0	0	-0.02	none
YBR006W	YOR348C	0	0	0	0	-0.0251	none
YBR006W	YOR374W	0	0	0	0	0.0201	none
YBR006W	YOR377W	0	0	0	0	-0.0052	none
YBR006W	YPL057C	0	0	0	0	0.0242	none
YBR006W	YPL092W	0	0	0	0	0.0163	none
YBR006W	YPL111W	0	0	0	0	-0.0184	none
YBR006W	YPL258C	0	0	0	0	-0.0182	none
YBR006W	YPR020W	0	-2.99999999953116e-07	-2.00000000005751e-07	0	-0.0091	none
YBR006W	YPR060C	0	0	0	0	-0.0122	none
YBR006W	YPR074C	0	-1.00000000058387e-07	2.00000000005751e-07	0	-0.0151	none
YBR006W	YPR121W	0	0	0	0	-0.0076	none
YBR006W	YPR160W	0	0	0	0	0.0281	none
YBR006W	YPR184W	0	0	0	0	-0.0216	none
YBR018C	YAL044C	0	1.4804475001462e-07	4.69955800941335e-08	0	0.0634	none
YBR018C	YAL054C	0	9.99999999473644e-08	9.99999999473644e-08	0	-0.0075	none
YBR018C	YAR015W	0	-4.99999999958867e-07	0	0	0.0132	none
YBR018C	YBR199W	0	0	0	0	0.0254	none
YBR018C	YBR205W	0	0	0	0	0.0334	none
YBR018C	YBR218C	0	-4.00000000011502e-07	4.00000000011502e-07	0	-0.0195	none
YBR018C	YBR221C	0	2.49315579992082e-06	1.76886277003518e-06	0	0.0279	none
YBR018C	YBR263W	0	-9.99999999473644e-08	0	0	0.018	none
YBR018C	YBR296C	0	-4.2269409994411e-07	4.82994949924098e-07	0	0.005	none
YBR018C	YBR298C	0	0	0	0	0.0297	none
YBR018C	YBR299W	0	0	0	0	0.013	none
YBR018C	YCL009C	0	-4.99999999958867e-07	2.00000000005751e-07	0	0.0198	none
YBR018C	YCL050C	0	-6.00000000017253e-07	2.00000000005751e-07	0	0.0118	none
YBR018C	YCL064C	0	0	2.99999999953116e-07	0	-0.0343	none
YBR018C	YCR005C	0	-9.99999999473644e-08	9.99999999473644e-08	0	-0.0117	none
YBR018C	YCR037C	0	-4.99999999958867e-07	2.00000000005751e-07	0	0.0142	none
YBR018C	YDL022W	0	-4.99999999958867e-07	0	0	0.0063	none
YBR018C	YDL080C	0	-6.00000000017253e-07	0	0	-0.0198	none
YBR018C	YDL085W	0	-5.03808800011996e-07	-3.12384809908473e-07	0	0.0062	none
YBR018C	YDL093W	0	-2.20789699967305e-07	8.45350299760739e-08	0	-0.0119	none
YBR018C	YDL171C	0	-2.00000000005751e-07	0	0	0.006	none
YBR018C	YDL174C	0	-4.99999999958867e-07	9.99999999473644e-08	0	-0.022	none
YBR018C	YDR035W	0	-6.00000000017253e-07	2.99999999953116e-07	0	-0.0111	none
YBR018C	YDR272W	0	-6.00000000017253e-07	2.99999999953116e-07	0	0.0071	none
YBR018C	YDR284C	0	0	4.00000000011502e-07	0	-0.0199	none
YBR018C	YDR298C	0	0.00017487417619988	0.000145941653709958	0	0.0279	none
YBR018C	YDR503C	0	-9.99999999473644e-08	2.99999999953116e-07	0	-0.0144	none
YBR018C	YDR530C	0	0	0	0	-0.0107	none
YBR018C	YER056C	0	-4.99999999958867e-07	2.99999999953116e-07	0	-0.0177	none
YBR018C	YER091C	0	8.61901950033328e-07	1.41884069992937e-06	0	-0.025	none
YBR018C	YFL053W	0	-4.99999999958867e-07	2.99999999953116e-07	0	-0.0165	none
YBR018C	YFR030W	0	-4.99999999958867e-07	0	0	-0.0164	none
YBR018C	YGL009C	0	-6.00000000017253e-07	0	0	-0.0125	none
YBR018C	YGL062W	0	-4.00000000011502e-07	0	0	-0.0048	none
YBR018C	YGL125W	0	-2.79999999996949e-06	-2.10000000000488e-06	0	0.0037	none
YBR018C	YGL202W	0	4.07198499918771e-07	2.17867649920933e-07	0	-0.0063	none
YBR018C	YGL234W	0	9.99999999473644e-08	2.99999999953116e-07	0	0.0403	none
YBR018C	YGL256W	0	-6.00000000017253e-07	9.99999999473644e-08	0	0.0081	none
YBR018C	YGR010W	0	-4.00000000011502e-07	0	0	0.0216	none
YBR018C	YGR061C	0	9.99999999473644e-08	2.99999999953116e-07	0	-0.0265	none
YBR018C	YGR177C	0	-4.99999999958867e-07	9.99999999473644e-08	0	-0.0089	none
YBR018C	YGR192C	0	-6.00000000017253e-07	-1.00000000058387e-07	0	-0.0215	none
YBR018C	YGR202C	0	9.99999999473644e-08	0	0	0.0174	none
YBR018C	YGR209C	0	-4.99999999958867e-07	-3.00000000064138e-07	0	0.0187	none
YBR018C	YGR240C	0	-6.00000000017253e-07	2.99999999953116e-07	0	-0.0049	none
YBR018C	YGR244C	0	2.84868526999604e-05	8.65451259879357e-07	0	-0.0361	none
YBR018C	YGR248W	0	-4.99999999958867e-07	0	0	-0.0423	none
YBR018C	YGR256W	0	-4.99999999958867e-07	9.99999999473644e-08	0	0.0113	none
YBR018C	YGR289C	0	0	9.99999999473644e-08	0	-0.0145	none
YBR018C	YHL016C	0	-4.99999999958867e-07	0	0	-0.0221	none
YBR018C	YHL032C	0	-4.99999999958867e-07	2.00000000005751e-07	0	-0.02	none
YBR018C	YHR051W	0	0.000188042447699988	0.000145667460550003	0	-0.0506	none
YBR018C	YHR106W	0	-4.99999999958867e-07	0	0	0.0163	none
YBR018C	YHR137W	0	3.07595250048642e-07	3.17803479976675e-07	0	0.0279	none
YBR018C	YIL002C	0	-6.00000000017253e-07	0	0	-0.0297	none
YBR018C	YIL074C	0	-4.99999999958867e-07	0	0	0.0114	none
YBR018C	YIL107C	0	-4.99999999958867e-07	9.99999999473644e-08	0	0.0229	none
YBR018C	YIL145C	0	-4.99999999958867e-07	0	0	0.0172	none
YBR018C	YIL160C	0	-9.99999999473644e-08	0	0	0.0143	none
YBR018C	YIR031C	0	-6.00000000017253e-07	2.99999999953116e-07	0	0.0119	none
YBR018C	YJL052W	0	-4.99999999958867e-07	0	0	0.0101	none
YBR018C	YJL137C	0	3.03488049913092e-07	2.03213749938591e-07	0	0.0027	none
YBR018C	YJL155C	0	-4.99999999958867e-07	9.99999999473644e-08	0	0.002	none
YBR018C	YJR048W	0	2.4019686799881e-05	1.91977796999421e-05	0	0.0135	none
YBR018C	YJR078W	0	0	0	0	-0.0283	none
YBR018C	YJR105W	0	-4.23230550050668e-07	-1.85923630047213e-07	0	0.0192	none
YBR018C	YKL001C	0	9.99999999473644e-08	9.99999999473644e-08	0	-0.0484	none
YBR018C	YKL106W	0	1.13482124997066e-06	2.99999999953116e-07	0	0.0481	none
YBR018C	YKL127W	0	0	0	0	-0.0206	none
YBR018C	YKL140W	0	-4.99999999958867e-07	2.00000000005751e-07	0	0.0309	none
YBR018C	YKL148C	0	1.18114600000663e-06	5.63859649971299e-07	0	0.0251	none
YBR018C	YKR058W	0	2.11007300077171e-07	3.83554589866719e-07	0	0.026	none
YBR018C	YKR080W	0	2.9775250043329e-08	-1.45844800680806e-08	0	0.0101	none
YBR018C	YLL012W	0	-4.99999999958867e-07	2.99999999953116e-07	0	-0.0122	none
YBR018C	YLL041C	0	4.45593932499877e-05	5.78401621997848e-06	0	0.0202	none
[truncated: 69,995 more rows]
