# Supplementary material for: Flux balance analysis with or without molecular crowding fails to predict two thirds of experimentally observed epistasis in yeast
Source: Sci Rep. 2019 Aug 14;9:11837. doi: 10.1038/s41598-019-47935-6 (PMC6694147; doi:10.1038/s41598-019-47935-6)
Supplement: Supplementary file 2 — Supplementary Dataset 2 [file 41598_2019_47935_MOESM2_ESM.csv]

ORF1	ORF2	Epistasis.FBA	Double.mutant.fitness.FBA	Epistasis.ccFBA	Double.mutant.fitness.ccFBA	Epistasis.MOMENT	Double.mutant.fitness.MOMENT	Epistasis.lMOMA	Double.mutant.fitness.lMOMA	Epistasis.experiment	Double.mutant.fitness.experiment
YAL012W	YBL011W	1	0	1	0	1	0	1	0	-0.0375	0.5862
YAL012W	YBL015W	1	0	0.9999434	-2.00000000005751e-07	1	0	1	0	0.0135	0.6584
YAL012W	YBL039C	1	0	1	0	1	0	1	0	-0.0064	0.5919
YAL012W	YBL045C	0.6376149	-3.24000000000435e-05	0.6497754	0	0.614294	-2.99999999953116e-07	0.4780381	0	0.0079	0.4302
YAL012W	YBL064C	1	0	1	0	1	0	1	0	-0.0166	0.6268
YAL012W	YBL068W	1	0	0.9999363	9.99999999473644e-08	0.9999314	8.00000000023005e-07	1	0	0.0109	0.6314
YAL012W	YBL098W	1	0	1	0	1	0	1	0	-0.0014	0.6237
YAL012W	YBL099W	0.6954112	0	0.6508365	-9.99999999473644e-08	0.6723055	2.99999999953116e-07	0.6113913	0	-0.0698	0.3201
YAL012W	YBR006W	1	0	1	0	1	0	1	0	0.0018	0.6336
YAL012W	YBR018C	1	0	0.9993583	-2.00000000005751e-07	0.999206	-4.99999999958867e-07	1	0	-0.0311	0.5949
YAL012W	YBR019C	1	0	1	0	1	0	1	0	0.0143	0.6347
YAL012W	YBR020W	1	0	1	0	1	0	1	0	0.0133	0.6524
YAL012W	YBR026C	1	0	1	0	1	0	1	0	0.039	0.4962
YAL012W	YBR035C	1	0	1	0	1	0	1	0	-0.0018	0.2153
YAL012W	YBR036C	0.9999454	0	0.9998579	9.99999999473644e-08	0.9998514	-4.00000000011502e-07	0.9998898	0	0.0597	0.3948
YAL012W	YBR041W	0.9999912	0	1	4.69999999996862e-06	0.9999955	1.00000000058387e-07	0.9999874	0	0.029	0.6647
YAL012W	YBR068C	1	0	1	0	1	0	1	0	0.0038	0.6499
YAL012W	YBR084W	1	0	1	0	0.9998085	9.99999999473644e-08	1	0	0.0011	0.6567
YAL012W	YBR092C	1	0	1	0	1	0	1	0	-0.0151	0.6195
YAL012W	YBR145W	1	0	1	0	1	0	1	0	-0.0148	0.6311
YAL012W	YBR149W	1	0	1	0	1	0	1	0	-0.0072	0.6499
YAL012W	YBR161W	1	0	1	0	1	0	1	0	-0.0071	0.6296
YAL012W	YBR176W	1	0	1	0	1	0	1	0	0.0056	0.6551
YAL012W	YBR183W	1	0	1	0	1	0	1	0	0.0045	0.6668
YAL012W	YBR199W	1	0	1	0	1	0	1	0	-0.027	0.639
YAL012W	YBR205W	1	0	1	0	1	0	1	0	-0.026	0.6095
YAL012W	YBR208C	1	0	1	0	1	0	1	0	-0.0036	0.6408
YAL012W	YBR213W	1	0	1	0	1	0	1	0	-0.0229	0.622
YAL012W	YBR218C	1	0	1	0	1	0	1	0	0.0233	0.658
YAL012W	YBR221C	0.9924202	0	0.9974581	-9.99999999473644e-08	0.9969668	0	0.9876905	0	-0.0283	0.5617
YAL012W	YBR244W	1	0	1	0	1	0	1	0	-0.0189	0.6258
YAL012W	YBR249C	1	0	1	0	1	0	1	0	-0.0181	0.6331
YAL012W	YBR263W	0.9600175	-4.68000000000135e-05	1	0	1	0	0.878994	-0.000326999999999966	0.0279	0.6791
YAL012W	YBR291C	1	0	0.9985381	0	0.9990962	-6.00000000017253e-07	1	0	0.0099	0.6516
YAL012W	YBR296C	1	0	0.9999736	0	0.999971	-3.9999999990048e-07	1	0	-0.0262	0.629
YAL012W	YBR298C	1	0	1	0	1	0	1	0	1e-04	0.6125
YAL012W	YBR299W	1	0	1	0	1	0	1	0	-0.0063	0.6252
YAL012W	YCL009C	1	0	1	0	1	0	1	0	-0.0073	0.6597
YAL012W	YCL035C	1	0	1	0	1	0	1	0	-0.009	0.6497
YAL012W	YCL040W	1	0	1	0	1	0	1	0	0.0072	0.6552
YAL012W	YCL050C	1	0	1	0	1	0	1	0	-7e-04	0.6232
YAL012W	YCL064C	1	0	1	0	1	0	1	0	-0.0125	0.6666
YAL012W	YCR005C	1	0	1	0	1	0	1	0	-0.012	0.6556
YAL012W	YCR034W	1	0	0.9999657	0	1	0	1	0	-0.0078	0.6407
YAL012W	YCR036W	1	0	1	0	1	0	1	0	-0.0357	0.6291
YAL012W	YCR037C	1	0	1	0	1	0	1	0	0.0063	0.6785
YAL012W	YCR048W	1	0	1	0	1	0	1	0	0.0436	0.6782
YAL012W	YCR053W	1	0	1	0	1	0	1	0	0.0509	0.4843
YAL012W	YCR083W	1	0	1	0	1	0	1	0	-0.006	0.6648
YAL012W	YCR098C	1	0	1	0	1	0	1	0	-0.0018	0.6392
YAL012W	YDL022W	1	0	1	0	1	0	1	0	-0.0068	0.6151
YAL012W	YDL066W	1	0	1	0	1	0	1	0	-0.0253	0.626
YAL012W	YDL067C	0.6346432	-6.38000000000583e-05	0.6497753	9.99999999473644e-08	0.6142943	9.99999999473644e-08	0.3812308	0	0.0093	0.4441
YAL012W	YDL078C	1	0	1	0	1	0	1	0	-0.0047	0.6472
YAL012W	YDL080C	0.9951396	0	1	0	1	0	0.9720189	0	0.0069	0.6207
YAL012W	YDL085W	1	0	0.9999803	-2.99999999953116e-07	0.9999946	-6.00000000017253e-07	1	0	-0.0036	0.6429
YAL012W	YDL093W	1	0	0.9999759	-2.99999999953116e-07	0.9999734	-4.00000000011502e-07	1	0	-0.0055	0.6128
YAL012W	YDL142C	1	0	1	0	1	0	1	0	-0.0323	0.5249
YAL012W	YDL168W	1	0	1	0	1	0	1	0	-0.0171	0.6124
YAL012W	YDL171C	0.9999711	0	1	0	1	0	0.9995098	0	0.0233	0.6592
YAL012W	YDL174C	1	0	1	0	1	0	1	0	0.0252	0.6769
YAL012W	YDL178W	1	0	1	0	1	0	1	0	-0.0185	0.6422
YAL012W	YDL210W	1	0	1	0	1	0	1	0	-0.0121	0.6514
YAL012W	YDL215C	1	0	0.997679	2.99999999953116e-07	1	0	1	0	-0.1273	0.4957
YAL012W	YDL238C	1	0	1	0	1	0	1	0	-0.0156	0.6424
YAL012W	YDR001C	1	0	1	0	1	0	1	0	-0.0095	0.6137
YAL012W	YDR007W	1	0	1	0	1	0	1	0	0.0339	0.6532
YAL012W	YDR017C	1	0	1	0	1	0	1	0	0.013	0.4098
YAL012W	YDR019C	0.953036	-0.000104300000000057	0.9999172	-2.00000000005751e-07	0.999808	-4.99999999958867e-07	0.8789274	0	0.0054	0.6414
YAL012W	YDR035W	1	0	1	0	1	0	1	0	-0.0035	0.6283
YAL012W	YDR046C	1	0	1	0	1	0	1	0	0.0046	0.66
YAL012W	YDR058C	1	0	1	0	1	0	1	0	0.0158	0.6307
YAL012W	YDR072C	0.9999652	0	0.9999333	-9.99999999473644e-08	0.9999305	-9.99999999473644e-08	0.9999457	0	0.0162	0.6576
YAL012W	YDR098C	1	0	1	0	1	0	1	0	-0.0071	0.6229
YAL012W	YDR127W	1	0	1	0	1	0	1	0	0.0513	0.5707
YAL012W	YDR148C	1	0	0.9981178	1.00000000058387e-07	0.9605751	-4.00000000011502e-07	1	0	-0.0182	0.5892
YAL012W	YDR158W	1	0	1	0	1	0	1	0	-0.0537	0.5127
YAL012W	YDR178W	0.9998991	0	0.9909363	-2.00000000005751e-07	0.9403401	6.00000000017253e-07	0.9992465	0	-0.0048	0.6256
YAL012W	YDR204W	1	0	1	0	1	0	1	0	-0.0063	0.4757
YAL012W	YDR256C	1	0	1	0	1	0	1	0	-0.009	0.6284
YAL012W	YDR261C	1	0	1	0	1	0	1	0	-0.0017	0.6312
YAL012W	YDR272W	1	0	1	0	1	0	1	0	9e-04	0.6423
YAL012W	YDR284C	1	0	1	0	1	0	1	0	0.0128	0.6758
YAL012W	YDR294C	1	0	1	0	1	0	1	0	-0.0071	0.6174
YAL012W	YDR297W	1	0	1	0	1	0	1	0	-0.0142	0.6385
YAL012W	YDR298C	0.6954112	0	0.6508365	-9.99999999473644e-08	0.6723055	2.99999999953116e-07	0.6113913	0	-0.0163	0.3617
YAL012W	YDR305C	1	0	1	0	1	0	1	0	0.0285	0.6476
YAL012W	YDR315C	1	0	1	0	1	0	1	0	-0.025	0.4916
YAL012W	YDR321W	1	0	1	0	1	0	1	0	0.0011	0.6265
YAL012W	YDR354W	1	0	1	0	1	0	1	0	-0.0113	0.5168
YAL012W	YDR368W	1	0	1	0	1	0	1	0	-0.0141	0.6318
YAL012W	YDR377W	0.6954112	0	0.6508365	-9.99999999473644e-08	0.6723055	2.99999999953116e-07	0.6113913	0	0.0141	0.3867
YAL012W	YDR380W	0.9994514	0	1	0	1	0	0.9956155	0	-0.0164	0.6384
YAL012W	YDR399W	1	0	1	0	1	0	1	0	0.0091	0.6216
YAL012W	YDR400W	1	0	1	0	1	0	1	0	-0.0117	0.6247
YAL012W	YDR408C	1	0	1	0	1	0	1	0	0.0019	0.6646
YAL012W	YDR453C	1	0	1	0	1	0	1	0	0.0122	0.653
YAL012W	YDR481C	1	0	1	0	1	0	1	0	-0.007	0.6497
YAL012W	YDR502C	1	0	1	0	1	0	1	0	-0.0172	0.605
YAL012W	YDR503C	1	0	1	0	1	0	1	0	-0.0151	0.629
YAL012W	YDR513W	1	0	1	0	1	0	1	0	0.0034	0.6291
YAL012W	YDR529C	0.6376149	-3.24000000000435e-05	0.6497754	0	0.614294	-2.99999999953116e-07	0.4780381	0	0.0131	0.418
YAL012W	YDR530C	1	0	1	0	1	0	1	0	0.0054	0.6664
YAL012W	YER052C	1	0	1	0	1	0	1	0	-0.0284	0.5773
YAL012W	YER056C	1	0	1	0	1	0	1	0	-0.0152	0.6104
YAL012W	YER060W	1	0	1	0	1	0	1	0	-0.0012	0.6323
YAL012W	YER061C	1	0	1	0	1	0	1	0	0.0369	0.5025
YAL012W	YER062C	1	0	1	0	1	0	1	0	-0.0116	0.6241
YAL012W	YER065C	0.970253	0	0.9998215	0	1	0	0.8489105	0	0.0168	0.6643
YAL012W	YER073W	1	0	1	0	1	0	1	0	0.0093	0.6589
YAL012W	YER081W	1	0	1	0	1	0	1	0	-0.0282	0.5962
YAL012W	YER086W	1	0	1	0	1	0	1	0	0.0102	0.1975
YAL012W	YER090W	1	0	1	0	1	0	1	0	0.0067	0.6146
YAL012W	YER091C	0	-0.9999276	0	-0.9984711	0	-0.9984397	0	-0.9994782	-0.0365	0.5669
YAL012W	YER170W	1	0	1	0	1	0	1	0	-0.0147	0.6475
YAL012W	YER174C	1	0	1	0	1	0	1	0	-0.0146	0.6378
YAL012W	YER175C	1	0	1	0	1	0	1	0	0.0094	0.6621
YAL012W	YER178W	0.9924202	0	0.9974581	-9.99999999473644e-08	0.9969668	0	0.9876905	0	0.0168	0.538
YAL012W	YER183C	1	0	1	0	1	0	1	0	-0.009	0.6459
YAL012W	YFL030W	0.970253	0	0.9998218	2.99999999953116e-07	1	0	0.8928933	0	-0.0104	0.6572
YAL012W	YFL053W	1	0	1	0	1	0	1	0	-0.0261	0.6117
YAL012W	YFR015C	1	0	0.9997165	-2.99999999953116e-07	0.9996932	-6.00000000017253e-07	1	0	-0.0064	0.6207
YAL012W	YFR030W	1	0	1	0	1	0	1	0	0.0099	0.6461
YAL012W	YFR033C	0.6376149	-3.24000000000435e-05	0.6497754	0	0.614294	-2.99999999953116e-07	0.4780381	0	0.0094	0.6524
YAL012W	YFR047C	1	0	1	0	1	0	1	0	-0.0118	0.5916
YAL012W	YFR053C	1	0	1	0	1	0	1	0	0.0185	0.6723
YAL012W	YGL009C	1	0	1	0	1	0	1	0	0.0033	0.6534
YAL012W	YGL037C	1	0	1	0	1	0	1	0	-0.017	0.6205
YAL012W	YGL062W	1	0	1	0	1	0	1	0	-0.0075	0.6403
YAL012W	YGL084C	1	0	1	0	1	0	1	0	-0.0763	0.4751
YAL012W	YGL125W	1	0	1	0	1	0	1	0	0.0046	0.6426
YAL012W	YGL148W	1	0	1	0	1	0	1	0	0.0361	0.6047
YAL012W	YGL202W	0.9901344	0	0.9994045	0	0.9996315	4.99999999958867e-07	0.9493545	0	0.03	0.6195
YAL012W	YGL205W	1	0	1	0	1	0	1	0	0.0208	0.6336
YAL012W	YGL224C	1	0	1	0	1	0	1	0	0.0045	0.6458
YAL012W	YGL234W	1	0	1	0	1	0	1	0	0.0106	0.6661
YAL012W	YGL248W	1	0	1	0	1	0	1	0	-0.0143	0.6267
YAL012W	YGL253W	1	0	1	0	1	0	1	0	-0.032	0.552
YAL012W	YGL256W	1	0	1	0	1	0	1	0	0.0061	0.6685
YAL012W	YGR007W	1	0	1	0	1	0	1	0	0.012	0.6428
YAL012W	YGR010W	1	0	1	0	1	0	1	0	0.0132	0.672
YAL012W	YGR019W	1	0	1	0	1	0	1	0	-0.007	0.6322
YAL012W	YGR061C	1	0	1	0	1	0	1	0	-0.0074	0.6423
YAL012W	YGR087C	1	0	1	0	1	0	1	0	0.0201	0.6599
YAL012W	YGR088W	1	0	1	0	1	0	1	0	-0.0105	0.6424
YAL012W	YGR124W	1	0	1	0	1	0	1	0	-0.0233	0.6127
YAL012W	YGR143W	1	0	1	0	1	0	1	0	0.0436	0.6921
YAL012W	YGR155W	1	0	1	0	1	0	1	0	-0.0026	0.2703
YAL012W	YGR157W	1	0	1	0	1	0	1	0	0.0629	0.4553
YAL012W	YGR170W	1	0	1	0	1	0	1	0	-0.0313	0.5881
YAL012W	YGR177C	1	0	1	0	1	0	1	0	0.0018	0.6488
YAL012W	YGR183C	0.6376149	-3.24000000000435e-05	0.6497754	0	0.614294	-2.99999999953116e-07	0.4780381	0	-0.0047	0.5064
YAL012W	YGR192C	1	0	1	0	1	0	1	0	0.0035	0.6189
YAL012W	YGR193C	0.9924202	0	0.9974581	-9.99999999473644e-08	0.9969668	0	0.9876905	0	-0.0074	0.6236
YAL012W	YGR194C	1	0	1	0	1	0	1	0	0.0372	0.6697
YAL012W	YGR202C	1	0	1	0	1	0	1	0	-0.0237	0.6232
YAL012W	YGR208W	0.9838574	0	1	0	1	0	0.9225747	0	-0.0101	0.5644
YAL012W	YGR209C	1	0	1	0	1	0	0.9999731	0	0.0025	0.6854
YAL012W	YGR240C	0.4315119	0	1	0	1	0	0.1390449	0	-0.0607	0.2215
YAL012W	YGR244C	1	0	0.9983876	0	0.9619241	-1.00000000058387e-07	1	0	0.0166	0.6713
YAL012W	YGR248W	1	0	1	0	1	0	1	0	-2e-04	0.6493
YAL012W	YGR254W	1	0	1	0	1	0	1	0	0.02	0.6583
YAL012W	YGR256W	1	0	1	0	1	0	1	0	-0.0072	0.6389
YAL012W	YGR260W	1	0	1	0	1	0	1	0	-0.0274	0.5848
YAL012W	YGR282C	1	0	1	0	1	0	1	0	-0.0096	0.6489
YAL012W	YGR286C	1	0	1	0	1	0	1	0	0.0089	0.6171
YAL012W	YGR287C	1	0	1	0	1	0	1	0	-0.0139	0.634
YAL012W	YGR289C	1	0	1	0	1	0	1	0	-0.0313	0.6054
YAL012W	YHL016C	1	0	1	0	1	0	1	0	0.0165	0.6478
YAL012W	YHL032C	1	0	1	0	1	0	1	0	0.005	0.6467
YAL012W	YHR001W-A	0.6376149	-3.24000000000435e-05	0.6497754	0	0.614294	-2.99999999953116e-07	0.4780381	0	-0.0041	0.6142
YAL012W	YHR011W	1	0	0.999849	0	0.9998371	2.00000000005751e-07	1	0	0.0314	0.2474
YAL012W	YHR037W	0.9998991	0	0.999734	0	1	0	0.9990407	0	0.0102	0.6411
YAL012W	YHR046C	1	0	1	0	1	0	1	0	0.0021	0.6163
YAL012W	YHR051W	0.6346432	-6.38000000000583e-05	0.6497753	9.99999999473644e-08	0.6142943	9.99999999473644e-08	0.3812308	0	0.0309	0.4471
YAL012W	YHR067W	1	0	1	0	1	0	1	0	-0.0012	0.492
YAL012W	YHR104W	1	0	1	0	1	0	1	0	0.0042	0.638
YAL012W	YHR106W	1	0	1	0	1	0	1	0	-0.0015	0.6466
YAL012W	YHR123W	1	0	1	0	1	0	1	0	0.0143	0.6443
YAL012W	YHR137W	0.9864696	0	0.9994042	-3.00000000064138e-07	0.9996309	-6.00000000017253e-07	0.9376751	0	-0.009	0.6318
YAL012W	YHR163W	1	0	0.9999429	2.99999999953116e-07	0.9999795	5.00000000069889e-07	1	0	0.0225	0.6684
YAL012W	YHR183W	1	0	1	0	1	0	1	0	-0.1401	0.0593
YAL012W	YIL002C	1	0	1	0	1	0	1	0	0.0199	0.637
YAL012W	YIL053W	1	0	1	0	1	0	1	0	-0.0035	0.5986
YAL012W	YIL074C	1	0	1	0	1	0	1	0	0.0037	0.6438
YAL012W	YIL099W	1	0	1	0	1	0	1	0	-0.0303	0.606
YAL012W	YIL107C	1	0	1	0	1	0	1	0	2e-04	0.6325
YAL012W	YIL124W	1	0	0.9999882	-4.00000000011502e-07	0.9999938	-9.99999999473644e-08	1	0	0.0061	0.6544
YAL012W	YIL145C	1	0	1	0	1	0	1	0	0.0164	0.6338
YAL012W	YIL155C	1	0	1	0	1	0	1	0	-0.02	0.6262
YAL012W	YIL160C	1	0	1	0	1	0	1	0	0.0321	0.6772
YAL012W	YIL162W	1	0	1	0	1	0	1	0	-0.0194	0.6314
YAL012W	YIR027C	1	0	1	0	1	0	1	0	-0.0238	0.5932
YAL012W	YIR028W	1	0	1	0	1	0	1	0	0.0225	0.6532
YAL012W	YIR029W	1	0	1	0	1	0	1	0	0.0191	0.6705
YAL012W	YIR031C	1	0	1	0	1	0	1	0	-0.0318	0.5981
YAL012W	YIR032C	1	0	1	0	1	0	1	0	-0.0013	0.6435
YAL012W	YIR037W	1	0	1	0	1	0	1	0	-0.0104	0.628
YAL012W	YJL045W	1	0	0.9991446	-2.00000000005751e-07	0.9986857	0	1	0	0.0081	0.647
YAL012W	YJL052W	1	0	1	0	1	0	1	0	-0.0111	0.6405
YAL012W	YJL060W	1	0	1	0	1	0	1	0	-0.0162	0.619
YAL012W	YJL068C	1	0	1	0	1	0	1	0	-0.0081	0.6164
YAL012W	YJL101C	1	0	1	0	1	0	1	0	-0.1167	0.3833
YAL012W	YJL121C	0.9977663	0	0.9900982	3.00000000064138e-07	0.9990045	0	0.9909693	0	-0.0939	0.4627
YAL012W	YJL130C	1	0	1	0	1	0	1	0	0.0074	0.6473
YAL012W	YJL134W	1	0	1	0	1	0	1	0	0.016	0.6473
YAL012W	YJL137C	1	0	0.9995377	2.99999999953116e-07	0.9995002	-1.00000000058387e-07	1	0	0.0058	0.6426
YAL012W	YJL153C	1	0	1	0	1	0	1	0	0.0111	0.6375
YAL012W	YJL155C	1	0	1	0	1	0	1	0	0.0067	0.67
YAL012W	YJL166W	0.6376149	-3.24000000000435e-05	0.6497754	0	0.614294	-2.99999999953116e-07	0.4780381	0	0.0054	0.47
YAL012W	YJL196C	1	0	1	0	1	0	1	0	0.0137	0.6368
YAL012W	YJL198W	1	0	1	0	1	0	1	0	-0.0091	0.6285
YAL012W	YJL212C	1	0	1	0	1	0	1	0	0.0254	0.6623
YAL012W	YJR009C	1	0	1	0	1	0	1	0	-0.0179	0.6339
YAL012W	YJR010W	1	0	1	0	1	0	1	0	0.0043	0.6578
YAL012W	YJR019C	1	0	1	0	1	0	1	0	-0.0056	0.6355
YAL012W	YJR025C	1	0	1	0	1	0	1	0	0.0207	0.6271
YAL012W	YJR048W	1	0	0.969141	0	0.9683927	-1.00000000058387e-07	1	0	-0.0256	0.6016
YAL012W	YJR078W	1	0	1	0	1	0	1	0	-0.0134	0.614
YAL012W	YJR103W	1	0	1	0	1	0	1	0	-0.0092	0.6168
YAL012W	YJR105W	0.9998371	0	0.9998658	-2.99999999953116e-07	0.9998447	0	0.9994771	0	-0.2055	0.0894
YAL012W	YJR133W	1	0	1	0	1	0	1	0	0.0069	0.635
YAL012W	YJR137C	1	0	1	0	1	0	1	0	-0.0142	0.6059
YAL012W	YJR139C	1	0	1	0	1	0	1	0	-0.0959	0.3627
YAL012W	YJR152W	1	0	1	0	1	0	1	0	0.0083	0.6567
YAL012W	YJR153W	1	0	1	0	1	0	1	0	-0.0055	0.6502
YAL012W	YKL001C	1	0	1	0	1	0	1	0	-0.0086	0.6392
YAL012W	YKL008C	1	0	1	0	1	0	1	0	-0.014	0.6349
YAL012W	YKL026C	1	0	1	0	1	0	1	0	0.001	0.6553
YAL012W	YKL029C	0.9961907	0	0.9975562	-9.99999999473644e-08	0.9958196	4.00000000011502e-07	0.9875149	0	0.0107	0.6427
YAL012W	YKL055C	1	0	1	0	1	0	1	0	0.0013	0.4802
YAL012W	YKL085W	1	0	1	0	0.9983007	0	1	0	-0.003	0.6357
YAL012W	YKL106W	1	0	1	0	0.9980275	0	1	0	-0.0104	0.5799
YAL012W	YKL120W	1	0	1	0	1	0	1	0	0.0046	0.6545
YAL012W	YKL127W	1	0	1	0	1	0	1	0	0.0069	0.6229
YAL012W	YKL140W	1	0	1	0	1	0	1	0	-0.0148	0.6492
YAL012W	YKL148C	1	0	0.9991644	9.99999999473644e-08	0.9987154	-6.00000000017253e-07	1	0	0.017	0.6222
YAL012W	YKL184W	1	0	1	0	1	0	1	0	-0.0099	0.3386
YAL012W	YKL211C	1	0	1	0	1	0	1	0	0.0149	0.6278
YAL012W	YKL216W	1	0	1	0	1	0	1	0	0.0065	0.609
YAL012W	YKL217W	0.9956521	0	1	0	1	0	0.9837132	0	0.0052	0.6493
YAL012W	YKR009C	1	0	1	0	1	0	1	0	-0.0065	0.6295
YAL012W	YKR053C	1	0	1	0	1	0	1	0	-0.0024	0.6376
YAL012W	YKR058W	1	0	0.9996627	-2.00000000005751e-07	0.9996352	-6.00000000017253e-07	1	0	0.0104	0.6407
YAL012W	YKR061W	1	0	1	0	1	0	1	0	-0.009	0.6285
YAL012W	YKR067W	0.9999931	0	1	0	0.9999878	0	0.9999577	0	0.0285	0.6791
YAL012W	YKR069W	1	0	1	0	1	0	1	0	-0.0432	0.5918
YAL012W	YKR080W	1	0	0.9996653	-2.00000000005751e-07	0.999912	5.00000000069889e-07	1	0	-0.0042	0.6318
YAL012W	YKR097W	1	0	1	0	1	0	1	0	0.0103	0.6291
YAL012W	YLL012W	1	0	1	0	1	0	1	0	-0.0177	0.6047
YAL012W	YLL041C	0.9998991	0	0.9909363	-2.00000000005751e-07	0.9403401	6.00000000017253e-07	0.9992465	0	0.0077	0.6103
YAL012W	YLL057C	1	0	1	0	1	0	1	0	0.0082	0.6617
YAL012W	YLL061W	1	0	1	0	1	0	1	0	-0.0152	0.6373
YAL012W	YLL062C	1	0	1	0	1	0	1	0	-0.0045	0.6554
YAL012W	YLR011W	0.9999941	0	1	0	1	0	0.9998109	0	-0.0114	0.6701
YAL012W	YLR017W	1	0	1	0	1	0	1	0	-0.0317	0.5997
YAL012W	YLR020C	1	0	1	0	1	0	1	0	-5e-04	0.6343
YAL012W	YLR027C	0.9986242	0	0.9992554	-2.99999999953116e-07	0.9991022	4.00000000011502e-07	0.9918114	0	0.0059	0.1467
YAL012W	YLR028C	1	0	1	0	1	0	1	0	0.0095	0.6504
YAL012W	YLR043C	1	0	1	0	1	0	1	0	-0.0018	0.6206
YAL012W	YLR044C	1	0	1	0	1	0	1	0	-0.0092	0.6131
YAL012W	YLR058C	0.9550728	-0.000112899999999971	0.9994446	-2.00000000005751e-07	0.9999344	-2.99999999953116e-07	0.8304824	0.000470099999999918	0.0083	0.6545
YAL012W	YLR070C	1	0	1	0	1	0	1	0	3e-04	0.6573
YAL012W	YLR081W	1	0	1	0	1	0	1	0	-0.0145	0.6591
YAL012W	YLR089C	1	0	1	0	0.9987827	5.00000000069889e-07	1	0	0.0206	0.5331
YAL012W	YLR109W	1	0	1	0	1	0	1	0	-0.0072	0.6283
YAL012W	YLR133W	1	0	1	0	1	0	1	0	-0.0024	0.6554
YAL012W	YLR134W	1	0	1	0	1	0	1	0	-0.0091	0.6313
YAL012W	YLR142W	0.9998991	0	0.9997339	-2.00000000005751e-07	1	0	0.9990407	0	0.0115	0.6619
YAL012W	YLR146C	1	0	1	0	1	0	1	0	0.039	0.6799
YAL012W	YLR172C	1	0	1	0	1	0	1	0	-0.0155	0.6138
YAL012W	YLR174W	0.9638025	0	0.9936963	0	0.9995784	2.00000000005751e-07	0.8415547	0	0.0023	0.6479
YAL012W	YLR180W	1	0	1	0	1	0	1	0	0.0292	0.64
YAL012W	YLR189C	1	0	1	0	1	0	1	0	-0.0237	0.6008
YAL012W	YLR231C	1	0	1	0	1	0	1	0	0.0314	0.6791
YAL012W	YLR237W	1	0	1	0	1	0	1	0	-0.0245	0.5788
YAL012W	YLR258W	1	0	0.9997145	0	0.9996909	0	1	0	-0.0108	0.6389
YAL012W	YLR260W	1	0	1	0	1	0	1	0	0.0108	0.6634
YAL012W	YLR284C	1	0	1	0	1	0	1	0	0.0035	0.6344
YAL012W	YLR285W	1	0	1	0	1	0	1	0	0.0048	0.6521
YAL012W	YLR295C	0.6954112	0	0.6508365	-9.99999999473644e-08	0.6723055	2.99999999953116e-07	0.6113913	0	0.0516	0.4186
YAL012W	YLR299W	1	0	1	0	1	0	1	0	-0.0054	0.6413
YAL012W	YLR300W	1	0	1	0	1	0	1	0	-0.0088	0.633
YAL012W	YLR304C	1	0	1	0	1	0	1	0	-0.0158	0.2049
YAL012W	YLR307W	1	0	1	0	1	0	1	0	-9e-04	0.6581
YAL012W	YLR308W	1	0	1	0	1	0	1	0	0.0257	0.6557
YAL012W	YLR328W	1	0	1	0	1	0	1	0	-0.0219	0.613
YAL012W	YLR354C	0.9989269	0	0.9954588	0	0.9990467	0	0.9984793	0	-0.0607	0.5827
YAL012W	YLR372W	1	0	1	0	1	0	1	0	6e-04	0.5713
YAL012W	YLR377C	1	0	1	0	1	0	1	0	-0.0389	0.5863
YAL012W	YLR395C	0.6346432	-6.38000000000583e-05	0.6497753	9.99999999473644e-08	0.6142943	9.99999999473644e-08	0.3812308	0	0.0083	0.612
YAL012W	YLR420W	1	0	1	0	1	0	1	0	0.01	0.6308
YAL012W	YLR432W	1	0	1	0	1	0	1	0	0.0182	0.6231
YAL012W	YLR438W	1	0	1	0	1	0	1	0	-0.01	0.6183
YAL012W	YLR450W	1	0	1	0	1	0	1	0	0.0073	0.6146
YAL012W	YML004C	1	0	1	0	1	0	1	0	-0.0021	0.6359
YAL012W	YML035C	1	0	1	0	1	0	1	0	0.0059	0.6477
YAL012W	YML042W	1	0	1	0	1	0	1	0	0.0279	0.6589
YAL012W	YML054C	1	0	1	0	1	0	1	0	-0.0227	0.6174
YAL012W	YML056C	1	0	0.9999953	-4.69999999996862e-06	0.9999944	-4.00000000011502e-07	1	0	-0.0051	0.6261
YAL012W	YML059C	1	0	1	0	1	0	1	0	0.0017	0.6624
YAL012W	YML070W	1	0	1	0	1	0	1	0	-0.01	0.6166
YAL012W	YML075C	1	0	1	0	1	0	1	0	0.0109	0.6231
YAL012W	YML081C-A	0.6954112	0	0.6508365	-9.99999999473644e-08	0.6723055	2.99999999953116e-07	0.6113913	0	-0.0377	0.5302
YAL012W	YML100W	1	0	0.9998677	1.00000000058387e-07	0.9999106	0	1	0	-0.0026	0.6107
YAL012W	YML106W	1	0	1	0	1	0	1	0	-0.0318	0.5327
YAL012W	YML120C	1	0	0.996029	-9.99999999473644e-08	0.9630524	0	1	0	-0.0052	0.6884
YAL012W	YML123C	1	0	1	0	1	0	1	0	0.0197	0.6125
YAL012W	YMR006C	1	0	1	0	1	0	1	0	-0.0077	0.6215
YAL012W	YMR008C	1	0	1	0	1	0	1	0	-0.009	0.6367
YAL012W	YMR009W	1	0	1	0	1	0	1	0	-0.02	0.597
YAL012W	YMR015C	1	0	1	0	1	0	1	0	-0.0229	0.5784
YAL012W	YMR020W	1	0	1	0	1	0	1	0	-0.0181	0.608
YAL012W	YMR083W	1	0	1	0	1	0	1	0	-0.0945	0.1811
YAL012W	YMR120C	1	0	1	0	1	0	1	0	0.001	0.6269
YAL012W	YMR145C	1	0	1	0	1	0	1	0	-0.0167	0.6338
YAL012W	YMR169C	1	0	1	0	1	0	1	0	0.005	0.6547
YAL012W	YMR170C	1	0	0.9994144	-2.99999999953116e-07	1	0	1	0	-0.0358	0.6424
YAL012W	YMR189W	0.953036	-0.000104300000000057	0.9999172	-2.00000000005751e-07	0.999808	-4.99999999958867e-07	0.8789274	0	0.005	0.6446
YAL012W	YMR207C	1	0	1	0	1	0	1	0	-0.0037	0.5385
YAL012W	YMR226C	1	0	1	0	1	0	1	0	-0.0161	0.6371
YAL012W	YMR246W	1	0	1	0	1	0	1	0	0.0023	0.6428
YAL012W	YMR250W	1	0	1	0	1	0	1	0	0.0052	0.6458
YAL012W	YMR256C	0.6346432	-6.38000000000583e-05	0.6497753	9.99999999473644e-08	0.6142943	9.99999999473644e-08	0.3812308	0	0.0046	0.4541
YAL012W	YMR261C	1	0	0.9998605	-9.99999999473644e-08	0.9999065	7.0000000007564e-07	1	0	-0.0241	0.6102
YAL012W	YMR271C	1	0	1	0	1	0	1	0	9e-04	0.6473
YAL012W	YMR272C	1	0	1	0	1	0	1	0	-2e-04	0.5334
YAL012W	YMR289W	1	0	1	0	1	0	1	0	-0.017	0.6214
YAL012W	YMR300C	1	0	1	0	1	0	1	0	0.0053	0.6524
YAL012W	YMR303C	1	0	1	0	1	0	1	0	-0.0045	0.6349
YAL012W	YMR313C	1	0	1	0	1	0	1	0	0.0094	0.6557
YAL012W	YMR318C	1	0	1	0	1	0	1	0	-0.0024	0.6404
YAL012W	YNL009W	1	0	1	0	1	0	1	0	-0.0243	0.6321
YAL012W	YNL029C	1	0	1	0	1	0	1	0	0.0121	0.6456
YAL012W	YNL037C	0.9945364	0	0.9985938	9.99999999473644e-08	0.9995779	-6.00000000017253e-07	0.9826372	0	-0.0185	0.4803
YAL012W	YNL052W	1	0	0.9775577	-1.00000000058387e-07	0.9770005	-3.9999999990048e-07	1	0	-0.0066	0.5611
YAL012W	YNL071W	0.9924202	0	0.9974581	-9.99999999473644e-08	0.9969668	0	0.9876905	0	-0.0234	0.5412
YAL012W	YNL101W	1	0	1	0	1	0	1	0	0.0063	0.6546
YAL012W	YNL104C	1	0	1	0	1	0	1	0	-3e-04	0.634
YAL012W	YNL129W	1	0	1	0	1	0	1	0	-0.0059	0.6491
YAL012W	YNL130C	1	0	1	0	1	0	1	0	0.0091	0.6496
YAL012W	YNL141W	1	0	1	0	1	0	1	0	-0.0368	0.3644
YAL012W	YNR001C	1	0	1	0	1	0	1	0	-0.0071	0.6227
YAL012W	YNR008W	1	0	1	0	1	0	1	0	0.0074	0.6517
YAL012W	YNR012W	0.9990285	0	0.9992624	0	0.9990682	-5.00000000069889e-07	0.9983921	0	-0.006	0.633
YAL012W	YNR013C	1	0	1	0	1	0	1	0	0.006	0.6615
YAL012W	YNR019W	1	0	1	0	1	0	1	0	0.0351	0.6715
YAL012W	YNR033W	1	0	1	0	1	0	1	0	-2e-04	0.6254
YAL012W	YNR041C	1	0	1	0	1	0	1	0	-0.0068	0.4985
YAL012W	YNR057C	1	0	1	0	1	0	1	0	-0.0267	0.6126
YAL012W	YNR058W	1	0	1	0	1	0	1	0	-0.0153	0.6299
YAL012W	YOL011W	1	0	1	0	1	0	1	0	0.012	0.6431
YAL012W	YOL049W	1	0	1	0	1	0	1	0	-0.0587	0.5204
YAL012W	YOL052C	1	0	1	0	1	0	1	0	0.0172	0.5074
YAL012W	YOL055C	1	0	1	0	1	0	1	0	0.0205	0.6512
YAL012W	YOL059W	1	0	1	0	1	0	1	0	-0.0025	0.6487
YAL012W	YOL061W	1	0	0.9999366	2.99999999953116e-07	0.9999307	0	1	0	-0.0159	0.6116
YAL012W	YOL064C	1	0	1	0	1	0	1	0	-0.0953	0.4481
YAL012W	YOL065C	1	0	1	0	1	0	1	0	0.0066	0.6581
YAL012W	YOL086C	1	0	1	0	1	0	1	0	0.0406	0.644
YAL012W	YOL096C	1	0	1	0	1	0	1	0	-0.012	0.5039
YAL012W	YOL126C	0.9992865	0	0.992893	1.00000000058387e-07	0.9988995	4.00000000011502e-07	0.9919609	0	-0.0254	0.6086
YAL012W	YOL136C	1	0	1	0	1	0	1	0	-0.0248	0.6053
YAL012W	YOL151W	1	0	1	0	1	0	1	0	0.0038	0.6252
YAL012W	YOR040W	1	0	1	0	1	0	1	0	-0.0055	0.6365
YAL012W	YOR065W	0.6376149	-3.24000000000435e-05	0.6497754	0	0.614294	-2.99999999953116e-07	0.4780381	0	-0.001	0.4137
YAL012W	YOR071C	1	0	1	0	1	0	1	0	-0.0015	0.6389
YAL012W	YOR099W	1	0	1	0	1	0	1	0	-0.0118	0.6111
YAL012W	YOR100C	1	0	1	0	1	0	1	0	-0.018	0.6105
YAL012W	YOR108W	1	0	1	0	1	0	1	0	-0.0026	0.6257
YAL012W	YOR109W	1	0	1	0	1	0	1	0	-0.0297	0.5722
YAL012W	YOR120W	1	0	1	0	1	0	1	0	0.0139	0.6619
YAL012W	YOR125C	1	0	1	0	1	0	1	0	0.002	0.4524
YAL012W	YOR126C	1	0	1	0	1	0	1	0	-0.0242	0.6094
YAL012W	YOR128C	1	0	1	0	1	0	1	0	-0.012	0.6347
YAL012W	YOR136W	0.9945364	0	0.9985938	9.99999999473644e-08	0.9995779	-6.00000000017253e-07	0.9826372	0	0.0066	0.5094
YAL012W	YOR142W	1	0	0.9983878	2.00000000005751e-07	0.9619241	-1.00000000058387e-07	1	0	0.0116	0.6597
YAL012W	YOR155C	1	0	1	0	1	0	1	0	-0.0081	0.6576
YAL012W	YOR163W	1	0	1	0	1	0	1	0	-0.0012	0.6361
YAL012W	YOR171C	1	0	1	0	1	0	1	0	-0.0196	0.5963
YAL012W	YOR180C	1	0	1	0	1	0	1	0	0.0019	0.6366
YAL012W	YOR184W	0.9838574	0	1	0	1	0	0.9225747	0	-0.0193	0.5518
YAL012W	YOR192C	1	0	1	0	1	0	1	0	-0.0191	0.6289
YAL012W	YOR209C	1	0	1	0	1	0	1	0	-0.01	0.6215
YAL012W	YOR221C	1	0	1	0	1	0	1	0	0.0274	0.4846
YAL012W	YOR241W	1	0	1	0	1	0	1	0	0.006	0.174
YAL012W	YOR245C	1	0	1	0	1	0	1	0	-0.0143	0.6157
YAL012W	YOR317W	1	0	1	0	1	0	1	0	0.0321	0.6838
YAL012W	YOR323C	1	0	1	0	1	0	1	0	-0.0127	0.0449
YAL012W	YOR347C	1	0	1	0	1	0	1	0	0.0139	0.67
YAL012W	YOR348C	1	0	1	0	1	0	1	0	-0.015	0.5978
YAL012W	YOR360C	1	0	1	0	1	0	1	0	0.0427	0.7051
YAL012W	YOR374W	1	0	1	0	1	0	1	0	-0.0049	0.6123
YAL012W	YOR375C	1	0	1	0	1	0	1	0	-0.0172	0.6223
YAL012W	YOR377W	1	0	1	0	1	0	1	0	0.013	0.6585
YAL012W	YPL023C	1	0	1	0	1	0	1	0	-0.0148	0.5925
YAL012W	YPL053C	1	0	1	0	1	0	1	0	-0.0107	0.6345
YAL012W	YPL057C	1	0	1	0	1	0	1	0	0.043	0.5991
YAL012W	YPL059W	1	0	1	0	1	0	1	0	-8e-04	0.0748
YAL012W	YPL061W	0.9994626	0	1	0	1	0	0.9968814	0	-0.0169	0.5858
YAL012W	YPL069C	1	0	1	0	1	0	1	0	0.0571	0.4844
YAL012W	YPL078C	0.6954112	0	0.6508365	-9.99999999473644e-08	0.6723055	2.99999999953116e-07	0.6113913	0	-0.0251	0.3243
YAL012W	YPL087W	0.9999912	0	1	0	1	0	0.9999874	0	-0.0022	0.6392
YAL012W	YPL091W	1	0	1	0	1	0	1	0	-0.0431	0.6152
YAL012W	YPL092W	1	0	1	0	1	0	1	0	-0.0015	0.6447
YAL012W	YPL110C	1	0	1	0	1	0	1	0	-1e-04	0.6472
YAL012W	YPL111W	1	0	1	0	1	0	1	0	9e-04	0.6445
YAL012W	YPL148C	1	0	1	0	1	0	1	0	0.0233	0.4577
YAL012W	YPL188W	1	0	1	0	1	0	1	0	-0.0105	0.0845
YAL012W	YPL214C	1	0	1	0	1	0	1	0	0.0046	0.655
YAL012W	YPL244C	1	0	1	0	1	0	1	0	-0.0044	0.6191
YAL012W	YPL258C	1	0	1	0	1	0	1	0	-9e-04	0.6353
YAL012W	YPL262W	0.9998375	0	0.9905985	1.00000000058387e-07	0.9402471	9.99999999473644e-08	0.9955015	0	-0.066	0.4538
YAL012W	YPL271W	0.6954112	0	0.6508365	-9.99999999473644e-08	0.6723055	2.99999999953116e-07	0.6113913	0	-0.0097	0.1025
YAL012W	YPL274W	1	0	1	0	1	0	1	0	-0.0036	0.6527
YAL012W	YPR001W	1	0	1	0	1	0	1	0	-0.0199	0.6367
YAL012W	YPR002W	1	0	1	0	1	0	1	0	-0.0061	0.6355
YAL012W	YPR006C	1	0	1	0	1	0	1	0	-0.0192	0.6402
YAL012W	YPR020W	1	0	0.8318793	9.99999999473644e-08	0.8273136	0	1	0	-0.005	0.5464
YAL012W	YPR026W	1	0	1	0	1	0	1	0	-0.0124	0.6227
YAL012W	YPR060C	1	0	1	0	1	0	1	0	0.0655	0.6311
YAL012W	YPR062W	1	0	1	0	1	0	1	0	0.0048	0.6611
YAL012W	YPR069C	1	0	1	0	1	0	1	0	0.0133	0.4609
YAL012W	YPR074C	1	0	0.9999205	0	0.9999862	4.00000000011502e-07	1	0	-0.0522	0.5363
YAL012W	YPR121W	1	0	1	0	1	0	1	0	-0.0491	0.593
YAL012W	YPR138C	1	0	1	0	1	0	1	0	0.0069	0.6331
YAL012W	YPR140W	1	0	1	0	1	0	1	0	0.0059	0.6557
YAL012W	YPR145W	1	0	1	0	1	0	1	0	-0.0011	0.6294
YAL012W	YPR160W	1	0	1	0	1	0	1	0	0.014	0.6634
YAL012W	YPR167C	1	0	1	0	1	0	1	0	0.0112	0.6227
YAL012W	YPR184W	1	0	1	0	1	0	1	0	5e-04	0.6277
YAL012W	YPR191W	0.6376149	-3.24000000000435e-05	0.6497754	0	0.614294	-2.99999999953116e-07	0.4780381	0	-0.0131	0.4497
YAL044C	YBL011W	0.9531403	0	0.9999172	-2.00000000005751e-07	0.9998085	0	0.8789274	0	-0.0416	0.6584
YAL044C	YBL015W	0.9531403	0	0.9998613	2.95341359923817e-07	0.999808	-4.99999999958867e-07	0.8789274	0	-0.1403	0.5834
YAL044C	YBL039C	0.9531403	0	0.9999174	0	0.9998087	2.00000000005751e-07	0.8789274	0	0.0206	0.692
YAL044C	YBL045C	0.6137382	0.00597086118380996	0.6497752	5.34714480400211e-05	0.6138884	-0.000288262641549908	0.5370181	0.11685731566606	-0.0211	0.4528
YAL044C	YBL064C	0.9531403	0	0.9999172	-2.00000000005751e-07	0.9998086	1.00000000058387e-07	0.8789274	0	-0.0103	0.7118
YAL044C	YBL068W	0.9531403	0	0.9998537	9.47301199705208e-08	0.9997393	1.8670989998526e-07	0.8789274	0	0.0058	0.7021
YAL044C	YBL098W	0.9531403	0	0.9999173	-9.99999999473644e-08	0.9998085	0	0.8789274	0	0.0145	0.716
YAL044C	YBL099W	0.6725076	0.00968316020863991	0.6508359	5.30591031601135e-05	0.6720792	-9.72535542000941e-05	0.5231961	-0.0141724656916199	0.0161	0.4536
YAL044C	YBR006W	0.9531403	0	0.9999173	-9.99999999473644e-08	0.9998081	-4.00000000011502e-07	0.8471577	-0.0317697	4e-04	0.7095
YAL044C	YBR018C	0.9531403	0	0.9992757	-2.5298789996242e-07	0.9990153	1.4804475001462e-07	0.8789274	0	0.0064	0.7088
YAL044C	YBR019C	0.9531403	0	0.9999172	-2.00000000005751e-07	0.9998083	-2.00000000005751e-07	0.8789274	0	-0.0261	0.67
YAL044C	YBR020W	0.9531403	0	0.9999174	0	0.9998085	0	0.8789274	0	0.0121	0.7292
YAL044C	YBR026C	0.9531403	0	0.9999176	2.00000000005751e-07	0.999808	-4.99999999958867e-07	0.8789274	0	0.0278	0.5408
YAL044C	YBR035C	0.9531403	0	0.9999174	0	0.999808	-4.99999999958867e-07	0.8789274	0	0.0293	0.2729
YAL044C	YBR036C	0.9530864	-1.85853961998106e-06	0.9997755	2.88254280111921e-07	0.99966	-3.2838029995208e-07	0.8789166	8.60577994800105e-05	-0.0383	0.3377
YAL044C	YBR041W	0.9531318	-1.12365360016575e-07	0.9999127	-3.88220011693363e-10	0.999804	9.91191000387914e-08	0.8789282	1.18744852400932e-05	-0.0175	0.6958
YAL044C	YBR068C	0.9531403	0	0.9999172	-2.00000000005751e-07	0.9998087	2.00000000005751e-07	0.8789274	0	-0.0349	0.6901
YAL044C	YBR084W	0.9531403	0	0.9999172	-2.00000000005751e-07	0.9998085	0.000191563308599929	0.8789274	0	0.0133	0.749
YAL044C	YBR092C	0.9531403	0	0.9999174	0	0.9998085	0	0.8789274	0	0.017	0.7291
YAL044C	YBR145W	0.9531403	0	0.9999175	1.00000000058387e-07	0.9998085	0	0.8789274	0	0.0095	0.7342
YAL044C	YBR149W	0.9531403	0	0.9999173	-9.99999999473644e-08	0.9998089	4.00000000011502e-07	0.8789274	0	-0.021	0.7163
YAL044C	YBR161W	0.9531403	0	0.9999171	-2.99999999953116e-07	0.9998084	-9.99999999473644e-08	0.8789274	0	0.0684	0.7829
YAL044C	YBR176W	0.9531403	0	0.9999172	-2.00000000005751e-07	0.9998084	-9.99999999473644e-08	0.8789274	0	-0.0076	0.7212
YAL044C	YBR183W	0.9531403	0	0.9999172	-2.00000000005751e-07	0.9998079	-6.00000000017253e-07	0.8789274	0	-0.009	0.7342
YAL044C	YBR199W	0.9531403	0	0.9999174	0	0.9998085	0	0.8789274	0	-0.0422	0.7052
YAL044C	YBR205W	0.9531403	0	0.9999174	0	0.9998085	0	0.8789274	0	0.0116	0.7248
YAL044C	YBR208C	0.9531403	0	0.9999172	-2.00000000005751e-07	0.9998085	0	0.8793206	0.000393199999999982	0.0036	0.7267
YAL044C	YBR213W	0.9531403	0	0.9999174	0	0.9998085	0	0.8789274	0	-0.0011	0.7226
YAL044C	YBR218C	0.9531403	0	0.9999173	-9.99999999473644e-08	0.9998087	2.00000000005751e-07	0.8789274	0	0.0141	0.7263
YAL044C	YBR221C	0.9464362	0.000520512845939902	0.997375	-8.09952679925452e-07	0.9969302	0.000154319142199988	0.8742285	0.00612025683029993	-0.0147	0.6473
YAL044C	YBR244W	0.9531403	0	0.9999173	-9.99999999473644e-08	0.9998087	2.00000000005751e-07	0.8789274	0	0.0088	0.7322
YAL044C	YBR249C	0.9531403	0	0.9999173	-9.99999999473644e-08	0.9998085	0	0.8789274	0	-0.0118	0.719
YAL044C	YBR263W	0.9531403	0.03806432507871	0.9999172	-2.00000000005751e-07	0.999808	-4.99999999958867e-07	0.8789274	0.1060680797046	-0.0501	0.6807
YAL044C	YBR291C	0.9531403	0	0.9985336	7.79792470601004e-05	0.9989017	-3.77296279996386e-06	0.8867692	0.00784180000000001	-0.0824	0.6378
YAL044C	YBR296C	0.9531403	0	0.999891	-2.1806400019031e-09	0.9997795	-4.05476899945079e-07	0.8789274	0	-0.0024	0.7327
YAL044C	YBR298C	0.9531403	0	0.9999174	0	0.9998085	0	0.8789274	0	0.0143	0.7015
YAL044C	YBR299W	0.9531403	0	0.9999174	0	0.9998085	0	0.8789274	0	6e-04	0.7093
YAL044C	YCL009C	0.9531403	0	0.9999176	2.00000000005751e-07	0.9998081	-4.00000000011502e-07	0.8789274	0	-0.0149	0.7335
YAL044C	YCL035C	0.9531403	0	0.9999173	-9.99999999473644e-08	0.9998084	-9.99999999473644e-08	0.8789274	0	-0.008	0.7312
YAL044C	YCL040W	0.9531403	0	0.9999175	1.00000000058387e-07	0.9998087	2.00000000005751e-07	0.8789274	0	9e-04	0.728
YAL044C	YCL050C	0.9531403	0	0.9999173	-9.99999999473644e-08	0.9998083	-2.00000000005751e-07	0.8789274	0	-0.0177	0.6824
YAL044C	YCL064C	0.9531403	0	0.9999172	-2.00000000005751e-07	0.9998088	3.00000000064138e-07	0.8789274	0	-0.0139	0.7481
YAL044C	YCR005C	0.9531403	0	0.9999172	-2.00000000005751e-07	0.9998085	0	0.8789274	0	-0.0612	0.6879
YAL044C	YCR034W	0.9531403	0	0.999883	-1.02833179971284e-07	0.9998086	1.00000000058387e-07	0.8789291	1.69999999999337e-06	-0.0436	0.6841
YAL044C	YCR036W	0.9531403	0	0.9999172	-2.00000000005751e-07	0.999808	-4.99999999958867e-07	0.879031	0.000103599999999981	-0.0089	0.7371
YAL044C	YCR037C	0.9531403	0	0.9999172	-2.00000000005751e-07	0.9998087	2.00000000005751e-07	0.8789274	0	-0.0185	0.7358
YAL044C	YCR048W	0.9531403	0	0.9999172	-2.00000000005751e-07	0.9998086	1.00000000058387e-07	0.8789274	0	-0.0514	0.6606
YAL044C	YCR053W	0.9531403	0	0.9999172	-2.00000000005751e-07	0.9998088	3.00000000064138e-07	0.8789274	0	-0.1387	0.3476
YAL044C	YCR083W	0.9531403	0	0.9999172	-2.00000000005751e-07	0.9998086	1.00000000058387e-07	0.8789274	0	-0.0443	0.7084
YAL044C	YCR098C	0.9531403	0	0.9999173	-9.99999999473644e-08	0.9998084	-9.99999999473644e-08	0.8789274	0	0.0093	0.7286
YAL044C	YDL022W	0.9531403	0	0.9999173	-9.99999999473644e-08	0.9998087	2.00000000005751e-07	0.8789274	0	-0.0055	0.6925
YAL044C	YDL066W	0.9531403	0	0.9999174	0	0.999808	-4.99999999958867e-07	0.8789274	0	-0.0596	0.6713
YAL044C	YDL067C	0.6137382	0.00877337960789992	0.6497754	5.3871431520025e-05	0.6138883	-0.000288262660699923	0.4986751	0.16360090415608	0.0261	0.514
YAL044C	YDL078C	0.9531403	0	0.9999172	-2.00000000005751e-07	0.9998085	0	0.8789274	0	-0.0303	0.7013
YAL044C	YDL080C	0.9531403	0.00463264311412004	0.9999172	-2.00000000005751e-07	0.9998085	0	0.8837014	0.02936735547214	-0.0347	0.6541
YAL044C	YDL085W	0.9531403	0	0.9998977	-3.01602439911619e-07	0.9998036	-1.00919199996774e-07	0.8789274	0	-0.0081	0.7174
YAL044C	YDL093W	0.9531403	0	0.9998932	-4.01965879914812e-07	0.9997827	3.94982699991608e-07	0.8789274	0	3e-04	0.6942
YAL044C	YDL142C	0.9531403	0	0.9999174	0	0.9998086	1.00000000058387e-07	0.8789274	0	-0.0567	0.5685
YAL044C	YDL168W	0.9531403	0	0.9999176	2.00000000005751e-07	0.9998085	0	0.8789274	0	0.0154	0.7217
YAL044C	YDL171C	0.9531403	2.75457546700109e-05	0.9999174	0	0.9998079	-6.00000000017253e-07	0.8789182	0.000421650211479996	0.0065	0.7201
YAL044C	YDL174C	0.9531403	0	0.9999172	-2.00000000005751e-07	0.999808	-4.99999999958867e-07	0.8789274	0	0.0494	0.7807
YAL044C	YDL178W	0.9531403	0	0.9999172	-2.00000000005751e-07	0.9998084	-9.99999999473644e-08	0.8789274	0	0.0308	0.7723
YAL044C	YDL210W	0.9531403	0	0.9999174	0	0.9998085	0	0.8789274	0	0.0533	0.7979
YAL044C	YDL215C	0.9531403	0	0.9975839	-1.23917393800577e-05	0.9998084	-9.99999999473644e-08	0.8540423	-0.0248851	-0.0411	0.658
YAL044C	YDL238C	0.9531403	0	0.9999174	0	0.9998085	0	0.8789274	0	-0.0149	0.7235
YAL044C	YDR001C	0.9531403	0	0.9999172	-2.00000000005751e-07	0.999808	-4.99999999958867e-07	0.8789679	4.04999999999989e-05	-0.0117	0.6876
YAL044C	YDR007W	0.9531403	0	0.9999175	1.00000000058387e-07	0.999808	-4.99999999958867e-07	0.8789274	0	-0.0202	0.6747
YAL044C	YDR017C	0.9531403	0	0.9999176	2.00000000005751e-07	0.9998084	-9.99999999473644e-08	0.8789274	0	-0.0631	0.3822
YAL044C	YDR019C	0.9531403	0.04466386851591	0.9999174	8.25931772400201e-05	0.9998085	0.000191463327749997	0.8789274	0.10641402552924	0.0033	0.717
YAL044C	YDR035W	0.9531403	0	0.9999172	-2.00000000005751e-07	0.999808	-4.99999999958867e-07	0.8789274	0	-0.0106	0.6985
YAL044C	YDR046C	0.9531403	0	0.9999172	-2.00000000005751e-07	0.9998087	2.00000000005751e-07	0.8789274	0	0.006	0.7415
YAL044C	YDR058C	0.9531403	0	0.9999174	0	0.9998085	0	0.8789274	0	0.0037	0.6937
YAL044C	YDR072C	0.9531063	-8.30717560074135e-07	0.9998506	-2.05501159866728e-07	0.9997387	-4.13290100031993e-07	0.8789153	3.56257578199015e-05	0.0016	0.7213
YAL044C	YDR098C	0.9531403	0	0.9999172	-2.00000000005751e-07	0.9998079	-6.00000000017253e-07	0.8789274	0	0.0165	0.7233
YAL044C	YDR127W	0.9531403	0	0.9999174	0	0.999808	-4.99999999958867e-07	0.8789274	0	-0.0671	0.5158
YAL044C	YDR148C	0.9162682	-0.0368721000000001	0.9981177	8.24445220199976e-05	0.9592166	-0.00117494979175004	0.876924	-0.00200339999999999	0.0092	0.6907
YAL044C	YDR158W	0.9531403	0	0.9999176	2.00000000005751e-07	0.9998085	0	0.8789274	0	-0.0297	0.6059
YAL044C	YDR178W	0.9048889	-0.0481552281437301	0.9909363	8.16513549000142e-05	0.9393387	-0.000820724985750032	0.8750313	-0.00323382820410012	0.0572	0.7646
YAL044C	YDR204W	0.9531403	0	0.9999173	-9.99999999473644e-08	0.9998084	-9.99999999473644e-08	0.8789274	0	-0.015	0.5258
YAL044C	YDR256C	0.9531403	0	0.9999172	-2.00000000005751e-07	0.9998086	1.00000000058387e-07	0.8789274	0	0.0386	0.7538
YAL044C	YDR261C	0.9531403	0	0.9999174	0	0.9998085	0	0.8789274	0	0.002	0.7123
YAL044C	YDR272W	0.9531403	0	0.9999172	-2.00000000005751e-07	0.9998085	0	0.8789274	0	0.0093	0.729
YAL044C	YDR284C	0.9531403	0	0.9999172	-2.00000000005751e-07	0.9998081	-4.00000000011502e-07	0.8789274	0	0.0072	0.7512
YAL044C	YDR294C	0.9531403	0	0.9999174	0	0.9998085	0	0.8789274	0	0.0093	0.7101
YAL044C	YDR297W	0.9531403	0	0.9999172	-2.00000000005751e-07	0.9998078	-6.99999999964618e-07	0.8789274	0	0.0188	0.7513
YAL044C	YDR298C	0.6725076	0.00968316020863991	0.6508359	5.30591031601135e-05	0.6720792	-9.72535542000941e-05	0.5231961	-0.0141724656916199	-0.0086	0.4156
YAL044C	YDR305C	0.9531403	0	0.9999176	2.00000000005751e-07	0.9998082	-2.99999999953116e-07	0.8789274	0	0.0041	0.6988
YAL044C	YDR315C	0.9531403	0	0.9999175	1.00000000058387e-07	0.999808	-4.99999999958867e-07	0.8789274	0	0.0225	0.6021
YAL044C	YDR321W	0.9531403	0	0.9999172	-2.00000000005751e-07	0.999808	-4.99999999958867e-07	0.8789274	0	0.0043	0.7061
YAL044C	YDR354W	0.9531403	0	0.9999175	1.00000000058387e-07	0.999808	-4.99999999958867e-07	0.8789274	0	-0.0492	0.5434
YAL044C	YDR368W	0.9531403	0	0.9999175	1.00000000058387e-07	0.9998085	0	0.8789274	0	-0.0162	0.7086
YAL044C	YDR377W	0.6725076	0.00968316020863991	0.6508359	5.30591031601135e-05	0.6720792	-9.72535542000941e-05	0.5231961	-0.0141724656916199	-0.0116	0.4066
YAL044C	YDR380W	0.9531403	0.000522892768579974	0.9999172	-2.00000000005751e-07	0.9998079	-6.00000000017253e-07	0.8801917	0.00511795718530006	0.0056	0.7403
YAL044C	YDR399W	0.9531403	0	0.9999175	1.00000000058387e-07	0.9998086	1.00000000058387e-07	0.8789274	0	-0.0347	0.6527
YAL044C	YDR400W	0.9531403	0	0.9999172	-2.00000000005751e-07	0.999808	-4.99999999958867e-07	0.879031	0.000103599999999981	-0.0115	0.7026
YAL044C	YDR408C	0.9531403	0	0.9999174	0	0.9998084	-9.99999999473644e-08	0.8789274	0	-0.0111	0.7326
YAL044C	YDR453C	0.9531403	0	0.9999175	1.00000000058387e-07	0.9998087	2.00000000005751e-07	0.8789274	0	0.0228	0.742
YAL044C	YDR481C	0.9531403	0	0.9999176	2.00000000005751e-07	0.9998082	-2.99999999953116e-07	0.8789274	0	0.0062	0.7431
YAL044C	YDR502C	0.9531403	0	0.9999176	2.00000000005751e-07	0.9998085	0	0.8789274	0	-0.0423	0.656
YAL044C	YDR503C	0.9531403	0	0.9999174	0	0.9998079	-6.00000000017253e-07	0.8789274	0	0.0026	0.7254
YAL044C	YDR513W	0.9531403	0	0.9999173	-9.99999999473644e-08	0.9998084	-9.99999999473644e-08	0.8789274	0	-0.0012	0.7009
YAL044C	YDR529C	0.6137382	0.00597086118380996	0.6497752	5.34714480400211e-05	0.6138884	-0.000288262641549908	0.5370181	0.11685731566606	-0.0069	0.4475
YAL044C	YDR530C	0.9531403	0	0.9999176	2.00000000005751e-07	0.999808	-4.99999999958867e-07	0.8789274	0	0.0025	0.7442
YAL044C	YER052C	0.9531403	0	0.9999176	2.00000000005751e-07	0.9998085	0	0.8789274	0	0.0245	0.7042
YAL044C	YER056C	0.9531403	0	0.9999172	-2.00000000005751e-07	0.999808	-4.99999999958867e-07	0.8789274	0	-0.0284	0.6736
YAL044C	YER060W	0.9531403	0	0.9999175	1.00000000058387e-07	0.999808	-4.99999999958867e-07	0.8789274	0	0.004	0.7149
YAL044C	YER061C	0.9531403	0	0.9999173	-9.99999999473644e-08	0.999808	-4.99999999958867e-07	0.8789274	0	0.0819	0.6044
YAL044C	YER062C	0.9531403	0	0.9999175	1.00000000058387e-07	0.9998087	2.00000000005751e-07	0.8789274	0	-0.0539	0.6594
YAL044C	YER065C	0.9531403	0.0283530645041	0.9997386	-3.14744100005093e-07	0.999808	-4.99999999958867e-07	0.8849435	0.1388128014023	0.0209	0.7475
YAL044C	YER073W	0.9531403	0	0.9999176	2.00000000005751e-07	0.9998085	0	0.8789274	0	-0.1224	0.6066
YAL044C	YER081W	0.9531403	0	0.9999175	1.00000000058387e-07	0.9998085	0	0.8789274	0	0.0128	0.7134
YAL044C	YER086W	0.9531403	0	0.9999173	-9.99999999473644e-08	0.999808	-4.99999999958867e-07	0.8789274	0	-0.0534	0.1567
YAL044C	YER090W	0.9531403	0	0.9999173	-9.99999999473644e-08	0.9998085	0	0.8789274	0	0.0101	0.6922
YAL044C	YER091C	0.9531403	6.90073577199746e-05	0.9983885	-1.26287139856629e-07	0.9982223	-2.61987974500277e-05	0.8790238	0.000555024317320019	4e-04	0.6775
YAL044C	YER170W	0.9531403	0	0.9999172	-2.00000000005751e-07	0.9998084	-9.99999999473644e-08	0.8789274	0	-0.0012	0.7418
YAL044C	YER174C	0.9531403	0	0.9999173	-9.99999999473644e-08	0.9998083	-2.00000000005751e-07	0.8789274	0	-0.017	0.7151
YAL044C	YER175C	0.9531403	0	0.9999174	0	0.9998085	0	0.8789274	0	-0.0528	0.6796
YAL044C	YER178W	0.9464362	0.000520512845939902	0.997375	-8.09952679925452e-07	0.9969302	0.000154319142199988	0.8742285	0.00612025683029993	0.0022	0.587
YAL044C	YER183C	0.9531403	0	0.9999174	0	0.999808	-4.99999999958867e-07	0.8789274	0	-0.0137	0.7211
YAL044C	YFL030W	0.9531403	0.0283530645041	0.9997386	-3.14744100005093e-07	0.999808	-4.99999999958867e-07	0.8847727	0.0999843133535799	-0.0061	0.743
YAL044C	YFL053W	0.9531403	0	0.9999174	0	0.9998082	-2.99999999953116e-07	0.8789274	0	0.0177	0.7335
YAL044C	YFR015C	0.9531403	0	0.9996338	-4.2339231987043e-07	0.9995025	1.41362699990211e-07	0.8789274	0	0.0229	0.7267
YAL044C	YFR030W	0.9531403	0	0.9999173	-9.99999999473644e-08	0.9998084	-9.99999999473644e-08	0.8789274	0	-0.0142	0.6997
YAL044C	YFR033C	0.6137382	0.00597086118380996	0.6497752	5.34714480400211e-05	0.6138884	-0.000288262641549908	0.5370181	0.11685731566606	-0.0021	0.7195
YAL044C	YFR047C	0.9531403	0	0.9999173	-9.99999999473644e-08	0.999808	-4.99999999958867e-07	0.8789274	0	0.0117	0.6888
YAL044C	YFR053C	0.9531403	0	0.9999144	-2.99999999997524e-06	0.9998052	-3.30000000003938e-06	0.8789274	0	-0.0123	0.7215
YAL044C	YGL009C	0.9531403	0	0.9999172	-2.00000000005751e-07	0.9998085	0	0.8789274	0	0.0037	0.7332
YAL044C	YGL037C	0.9531403	0	0.9999174	0	0.9998085	0	0.8789274	0	-0.0134	0.7019
YAL044C	YGL062W	0.9531403	0	0.9999175	1.00000000058387e-07	0.9998087	2.00000000005751e-07	0.8789274	0	0.018	0.745
YAL044C	YGL084C	0.9531403	0	0.9999173	-9.99999999473644e-08	0.9998087	2.00000000005751e-07	0.8789274	0	0.0464	0.6651
YAL044C	YGL125W	0.9531403	0	0.9999155	-1.89999999999912e-06	0.9998063	-2.19999999995224e-06	0.8789274	0	-0.0035	0.7124
YAL044C	YGL148W	0.9531403	0	0.9999176	2.00000000005751e-07	0.999808	-4.99999999958867e-07	0.8789274	0	-0.0335	0.6046
YAL044C	YGL202W	0.9531403	0.00940330094368003	0.9993227	7.50811700034326e-07	0.9994398	2.29336499901756e-07	0.8809706	0.0465569176367	0.0066	0.668
YAL044C	YGL205W	0.9531403	0	0.9999172	-2.00000000005751e-07	0.9998084	-9.99999999473644e-08	0.8789274	0	-0.0063	0.6813
YAL044C	YGL224C	0.9531403	0	0.9999175	1.00000000058387e-07	0.999808	-4.99999999958867e-07	0.8789274	0	0.01	0.7297
YAL044C	YGL234W	0.9531403	0	0.9999174	0	0.9998084	-9.99999999473644e-08	0.8789274	0	-0.0096	0.7261
YAL044C	YGL248W	0.9531403	0	0.9999174	0	0.9998085	0	0.8789274	0	-0.0077	0.7115
YAL044C	YGL253W	0.9531403	0	0.9999176	2.00000000005751e-07	0.9998087	2.00000000005751e-07	0.8789274	0	-0.0197	0.6356
YAL044C	YGL256W	0.9531403	0	0.9999172	-2.00000000005751e-07	0.9998085	0	0.8789274	0	0.0041	0.7474
YAL044C	YGR007W	0.9531403	0	0.9999176	2.00000000005751e-07	0.999808	-4.99999999958867e-07	0.8789274	0	0.0193	0.7271
YAL044C	YGR010W	0.9531403	0	0.9999172	-2.00000000005751e-07	0.9998085	0	0.8789274	0	-0.016	0.7233
YAL044C	YGR019W	0.9531403	0	0.9999173	-9.99999999473644e-08	0.9998081	-4.00000000011502e-07	0.8471577	-0.0317697	-0.0547	0.6625
YAL044C	YGR061C	0.9531403	0	0.9999174	0	0.9998084	-9.99999999473644e-08	0.8789274	0	-0.0108	0.7182
YAL044C	YGR087C	0.9531403	0	0.9999173	-9.99999999473644e-08	0.9998087	2.00000000005751e-07	0.8789274	0	3e-04	0.7182
YAL044C	YGR088W	0.9531403	0	0.9999172	-2.00000000005751e-07	0.999808	-4.99999999958867e-07	0.8789274	0	0.0354	0.768
YAL044C	YGR124W	0.9531403	0	0.9999175	1.00000000058387e-07	0.9998085	0	0.8789274	0	-0.0094	0.7042
YAL044C	YGR143W	0.9531403	0	0.9999174	0	0.9998085	0	0.8789274	0	8e-04	0.7285
YAL044C	YGR155W	0.953036	-0.000104300000000057	0.9999173	-9.99999999473644e-08	0.9998079	-6.00000000017253e-07	0.8789274	0	0.0267	0.3329
YAL044C	YGR157W	0.9531403	0	0.9999174	0	0.999808	-4.99999999958867e-07	0.8789274	0	-0.0239	0.4165
YAL044C	YGR170W	0.9531403	0	0.9999173	-9.99999999473644e-08	0.9998086	1.00000000058387e-07	0.8789274	0	-0.0191	0.6759
YAL044C	YGR177C	0.9531403	0	0.9999172	-2.00000000005751e-07	0.9998079	-6.00000000017253e-07	0.8789274	0	-8e-04	0.7253
YAL044C	YGR183C	0.6137382	0.00597086118380996	0.6497752	5.34714480400211e-05	0.6138884	-0.000288262641549908	0.5370181	0.11685731566606	-0.0201	0.5535
YAL044C	YGR192C	0.9531403	0	0.9999174	0	0.999808	-4.99999999958867e-07	0.8789274	0	-0.0302	0.6605
YAL044C	YGR193C	0.9464362	0.000520512845939902	0.997375	-8.09952679925452e-07	0.9969302	0.000154319142199988	0.8742285	0.00612025683029993	-0.0159	0.6923
YAL044C	YGR194C	0.9531403	0	0.9999173	-9.99999999473644e-08	0.999808	-4.99999999958867e-07	0.8789274	0	-0.0126	0.6972
YAL044C	YGR202C	0.9531403	0	0.9999172	-2.00000000005751e-07	0.9998086	1.00000000058387e-07	0.878931	3.5999999999925e-06	0.0172	0.743
YAL044C	YGR208W	0.9531403	0.0153861626067801	0.9999173	-9.99999999473644e-08	0.9998079	-6.00000000017253e-07	0.8745805	0.06370431762322	-0.021	0.6237
YAL044C	YGR209C	0.9531397	-6.00000000017253e-07	0.9999173	-9.99999999473644e-08	0.9998082	-2.99999999953116e-07	0.878912	8.24314706004969e-06	0.0021	0.7684
YAL044C	YGR240C	0.3865068	-0.0247845818195701	0.9999174	0	0.9998081	-4.00000000011502e-07	0.095397	-0.02681337244026	-0.0409	0.2757
YAL044C	YGR244C	0.9162684	-0.0368719000000001	0.9983857	8.05668157600747e-05	0.9610898	-0.000650191515700005	0.8731082	-0.00581920000000002	-0.1074	0.6273
YAL044C	YGR248W	0.9531403	0	0.9999172	-2.00000000005751e-07	0.9998085	0	0.8789274	0	-0.0198	0.709
YAL044C	YGR254W	0.9531403	0	0.9999146	-2.79999999996949e-06	0.9998077	-8.00000000023005e-07	0.8789274	0	0.024	0.7403
YAL044C	YGR256W	0.9531403	0	0.9999172	-2.00000000005751e-07	0.9998085	0	0.8789274	0	0.0185	0.7435
YAL044C	YGR260W	0.9531403	0	0.9999172	-2.00000000005751e-07	0.9998085	0	0.8789274	0	-0.05	0.6369
YAL044C	YGR282C	0.9531403	0	0.9999174	0	0.9998085	0	0.8789274	0	-0.0037	0.7353
YAL044C	YGR286C	0.9531403	0	0.9999173	-9.99999999473644e-08	0.999808	-4.99999999958867e-07	0.8789274	0	0.0042	0.6867
YAL044C	YGR287C	0.9531403	0	0.9999174	0	0.9998085	0	0.8789274	0	0.003	0.7301
YAL044C	YGR289C	0.9531403	0	0.9999175	1.00000000058387e-07	0.9998079	-6.00000000017253e-07	0.8789274	0	-0.0086	0.7058
YAL044C	YHL016C	0.9531403	0	0.9999174	0	0.9998085	0	0.8789274	0	-0.0214	0.6869
YAL044C	YHL032C	0.9531403	0	0.9999172	-2.00000000005751e-07	0.9998085	0	0.8789274	0	0.0015	0.7216
YAL044C	YHR001W-A	0.6137382	0.00597086118380996	0.6497752	5.34714480400211e-05	0.6138884	-0.000288262641549908	0.5370181	0.11685731566606	0.0345	0.7284
YAL044C	YHR011W	0.9531403	0	0.9997663	-1.12472599900215e-07	0.9996454	-3.12336499996846e-08	0.8789274	0	-0.0552	0.1872
YAL044C	YHR037W	0.9521418	-0.000902328143730036	0.9996501	-1.32197159996572e-06	0.999808	-4.99999999958867e-07	0.8817066	0.00362235505482	-0.0092	0.6988
YAL044C	YHR046C	0.9531403	0	0.9999173	-9.99999999473644e-08	0.9998079	-6.00000000017253e-07	0.8789274	0	0.0052	0.6944
YAL044C	YHR051W	0.6137382	0.00877337960789992	0.6497754	5.3871431520025e-05	0.6138883	-0.000288262660699923	0.4986751	0.16360090415608	0.0108	0.4778
YAL044C	YHR067W	0.9531403	0	0.9999173	-9.99999999473644e-08	0.9998085	0	0.8789274	0	0.0524	0.6058
YAL044C	YHR104W	0.9531403	0	0.9999172	-2.00000000005751e-07	0.9998085	0	0.8789274	0	0.0106	0.722
YAL044C	YHR106W	0.9531403	0	0.9999172	-2.00000000005751e-07	0.9998084	-9.99999999473644e-08	0.8789274	0	-0.0516	0.6757
YAL044C	YHR123W	0.9531403	0	0.9999172	-2.00000000005751e-07	0.9998087	2.00000000005751e-07	0.8789274	0	-0.0323	0.6747
YAL044C	YHR137W	0.9531006	0.01285666951512	0.9993223	3.50811700022824e-07	0.9994399	-1.70567749924189e-07	0.8844822	0.06033386231226	-0.0273	0.6918
YAL044C	YHR163W	0.9531403	0	0.99986	-4.74123995619635e-09	0.9997881	5.95978499995375e-07	0.8789274	0	0.0195	0.7444
YAL044C	YHR183W	0.9531403	0	0.9999136	-3.79999999999825e-06	0.9998067	-1.79999999994074e-06	0.8789274	0	0.0105	0.2341
YAL044C	YIL002C	0.9531403	0	0.9999172	-2.00000000005751e-07	0.9998087	2.00000000005751e-07	0.8789274	0	-0.017	0.6755
YAL044C	YIL053W	0.9531403	0	0.9999176	2.00000000005751e-07	0.9998087	2.00000000005751e-07	0.8789274	0	0.0462	0.7219
YAL044C	YIL074C	0.9531403	0	0.9999176	2.00000000005751e-07	0.9998085	0	0.8789274	0	-0.0151	0.7033
YAL044C	YIL099W	0.9531403	0	0.9999172	-2.00000000005751e-07	0.999808	-4.99999999958867e-07	0.8789274	0	0.111	0.8251
YAL044C	YIL107C	0.9531403	0	0.9999172	-2.00000000005751e-07	0.9998085	0	0.8789274	0	0.0097	0.7193
YAL044C	YIL124W	0.9531403	0	0.9999055	-5.00941639947072e-07	0.9998028	3.98831849990344e-07	0.8789274	0	0.0261	0.7536
YAL044C	YIL145C	0.9531403	0	0.9999172	-2.00000000005751e-07	0.9998084	-9.99999999473644e-08	0.8789274	0	0.0068	0.6997
YAL044C	YIL155C	0.9531403	0	0.9999173	-9.99999999473644e-08	0.9998085	0	0.8789274	0	0.0234	0.7486
YAL044C	YIL160C	0.9531403	0	0.9999172	-2.00000000005751e-07	0.9998084	-9.99999999473644e-08	0.8789274	0	0.0291	0.753
YAL044C	YIL162W	0.9531403	0	0.9999174	0	0.9998085	0	0.8789274	0	0.0201	0.7504
YAL044C	YIR027C	0.9531403	0	0.9999173	-9.99999999473644e-08	0.999808	-4.99999999958867e-07	0.8789274	0	0.0193	0.7117
YAL044C	YIR028W	0.9531403	0	0.9999174	0	0.9998085	0	0.8789274	0	0.0253	0.7332
YAL044C	YIR029W	0.9531403	0	0.9999176	2.00000000005751e-07	0.9998085	0	0.8789274	0	0.0094	0.7403
YAL044C	YIR031C	0.9531403	0	0.9999176	2.00000000005751e-07	0.9998085	0	0.8789274	0	0.0067	0.7135
YAL044C	YIR032C	0.9531403	0	0.9999175	1.00000000058387e-07	0.999808	-4.99999999958867e-07	0.8789274	0	0.0124	0.736
YAL044C	YIR037W	0.9531403	0	0.9999176	2.00000000005751e-07	0.9998087	2.00000000005751e-07	0.8789274	0	-0.0117	0.7047
YAL044C	YJL045W	0.9531403	0	0.9990624	1.29360479994567e-07	0.9984822	-1.22516884499824e-05	0.8789274	0	-0.0048	0.7122
YAL044C	YJL052W	0.9531403	0	0.9999172	-2.00000000005751e-07	0.9998087	2.00000000005751e-07	0.8789274	0	-0.003	0.7283
YAL044C	YJL060W	0.9531403	0	0.9999174	0	0.9998085	0	0.8789274	0	0.054	0.7668
YAL044C	YJL068C	0.9531403	0	0.9999175	1.00000000058387e-07	0.9998085	0	0.8789274	0	0.0064	0.7072
YAL044C	YJL101C	0.9531403	0	0.9999175	1.00000000058387e-07	0.999808	-4.99999999958867e-07	0.8789274	0	0.0259	0.587
YAL044C	YJL121C	0.9528314	0.00182012948810995	0.9899944	-2.171791345984e-05	0.9988115	-1.69063824995153e-06	0.8789771	0.00798702967117992	0.0191	0.6437
YAL044C	YJL130C	0.9531403	0	0.9999174	0	0.9998082	-2.99999999953116e-07	0.8789274	0	-0.1103	0.6078
YAL044C	YJL134W	0.9531403	0	0.9999172	-2.00000000005751e-07	0.9998087	2.00000000005751e-07	0.8789274	0	-0.0701	0.6384
YAL044C	YJL137C	0.9531403	0	0.999455	1.61789240005206e-07	0.9993091	2.0430744995803e-07	0.8789274	0	-0.0112	0.7034
YAL044C	YJL153C	0.9531403	0	0.9999174	0	0.9998085	0	0.8789274	0	-0.0067	0.6963
YAL044C	YJL155C	0.9531403	0	0.9999174	0	0.9998083	-2.00000000005751e-07	0.8789274	0	-0.0039	0.7405
YAL044C	YJL166W	0.6137382	0.00597086118380996	0.6497752	5.34714480400211e-05	0.6138884	-0.000288262641549908	0.5370181	0.11685731566606	-0.0254	0.4959
YAL044C	YJL196C	0.9531403	0	0.9999173	-9.99999999473644e-08	0.9998085	0	0.8789274	0	0.1025	0.8016
YAL044C	YJL198W	0.9531403	0	0.9999173	-9.99999999473644e-08	0.9998087	2.00000000005751e-07	0.8789274	0	-7e-04	0.7147
YAL044C	YJL212C	0.9531403	0	0.9999174	0	0.9998085	0	0.8789274	0	-0.0041	0.7107
YAL044C	YJR009C	0.9531403	0	0.9999176	2.00000000005751e-07	0.9998087	2.00000000005751e-07	0.8789274	0	-0.01	0.7215
YAL044C	YJR010W	0.9531403	0	0.9999172	-2.00000000005751e-07	0.999808	-4.99999999958867e-07	0.8789274	0	-0.0118	0.7214
YAL044C	YJR019C	0.9531403	0	0.9999176	2.00000000005751e-07	0.999808	-4.99999999958867e-07	0.8789274	0	-0.0072	0.7122
YAL044C	YJR025C	0.9531403	0	0.9999173	-9.99999999473644e-08	0.9998085	0	0.8789274	0	-0.0129	0.6675
YAL044C	YJR048W	0.9531403	0	0.9690634	2.45104660001605e-06	0.9681976	-9.75277879999847e-06	0.8789274	0	-0.0297	0.6741
YAL044C	YJR078W	0.9531403	0	0.9999174	0	0.9998085	0	0.8789274	0	-0.0036	0.7004
YAL044C	YJR103W	0.9531403	0	0.9999171	-2.99999999953116e-07	0.9998085	0	0.8789274	0	0.0279	0.7304
YAL044C	YJR105W	0.9529839	-1.13344513008595e-06	0.9997831	-4.11060139926533e-07	0.9996527	-5.29739950017039e-07	0.8789103	0.000442491137459977	0.0127	0.3436
YAL044C	YJR133W	0.9531403	0	0.9999174	0	0.9998081	-4.00000000011502e-07	0.8789274	0	-0.0269	0.678
YAL044C	YJR137C	0.9531403	0	0.9999173	-9.99999999473644e-08	0.9998084	-9.99999999473644e-08	0.8789274	0	6e-04	0.6964
YAL044C	YJR139C	0.9531403	0	0.9999176	2.00000000005751e-07	0.9998085	0	0.8789274	0	-0.0799	0.4347
YAL044C	YJR152W	0.9531403	0	0.9999174	0	0.9998085	0	0.8789274	0	-0.024	0.7037
YAL044C	YJR153W	0.9531403	0	0.9999174	0	0.9998085	0	0.8789274	0	0.0094	0.7451
YAL044C	YKL001C	0.9531403	0	0.9999174	0	0.999808	-4.99999999958867e-07	0.8789274	0	-0.0291	0.6978
YAL044C	YKL008C	0.9531403	0	0.9999172	-2.00000000005751e-07	0.9998086	1.00000000058387e-07	0.8789274	0	3e-04	0.7285
YAL044C	YKL026C	0.9531403	0	0.9999172	-2.00000000005751e-07	0.9998087	2.00000000005751e-07	0.8789274	0	0.0019	0.7362
YAL044C	YKL029C	0.9392959	-0.0102136026552101	0.9974736	-3.01849619965822e-07	0.9957506	0.000122099376800078	0.8779401	0.00998619648174004	-0.0074	0.7017
YAL044C	YKL055C	0.9531403	0	0.9999174	0	0.999808	-4.99999999958867e-07	0.8789274	0	0.0553	0.5928
YAL044C	YKL085W	0.9520434	-0.00109690000000007	0.9999172	-2.00000000005751e-07	0.9980934	-1.61254159499746e-05	0.879476	0.00054860000000001	-0.0534	0.6633
YAL044C	YKL106W	0.9531403	0	0.9999172	-2.00000000005751e-07	0.9978933	5.69222662500923e-05	0.8789274	0	0.0415	0.7039
YAL044C	YKL120W	0.9531403	0	0.9999172	-2.00000000005751e-07	0.9998085	0	0.8789274	0	0.0045	0.7338
YAL044C	YKL127W	0.9531403	0	0.9999176	2.00000000005751e-07	0.999808	-4.99999999958867e-07	0.8789274	0	-4e-04	0.6908
YAL044C	YKL140W	0.9531403	0	0.9999176	2.00000000005751e-07	0.9998085	0	0.8789274	0	0.0308	0.7759
YAL044C	YKL148C	0.9531403	0	0.9990819	1.30971180012374e-07	0.9985127	-1.20458860000117e-05	0.8789274	0	0.0266	0.7058
YAL044C	YKL184W	0.9531403	0	0.9999173	-9.99999999473644e-08	0.9998085	0	0.8812608	0.00233339999999993	-0.061	0.3301
YAL044C	YKL211C	0.9531403	0	0.9999172	-2.00000000005751e-07	0.999808	-4.99999999958867e-07	0.8789274	0	0.0165	0.7043
YAL044C	YKL216W	0.9531403	0	0.9999172	-2.00000000005751e-07	0.999808	-4.99999999958867e-07	0.8789274	0	-0.0791	0.597
YAL044C	YKL217W	0.9510362	0.00204005871036994	0.9999173	-9.99999999473644e-08	0.9998085	0	0.8888781	0.02426561477832	-0.0058	0.717
YAL044C	YKR009C	0.9531403	0	0.9999172	-2.00000000005751e-07	0.9998084	-9.99999999473644e-08	0.8789274	0	0.0031	0.7168
YAL044C	YKR053C	0.9531403	0	0.9999173	-9.99999999473644e-08	0.9998087	2.00000000005751e-07	0.8789274	0	-0.0074	0.7107
YAL044C	YKR058W	0.9531403	0	0.9995801	-2.27844459965709e-07	0.9994444	3.02557000564363e-08	0.8789274	0	-0.0078	0.6994
YAL044C	YKR061W	0.9531403	0	0.9999174	0	0.9998085	0	0.8789274	0	-6e-04	0.7147
YAL044C	YKR067W	0.9531371	3.37666806993209e-06	0.9999168	-5.99999999906231e-07	0.9997964	9.76637000160707e-08	0.8788254	-6.48213709799617e-05	0.0109	0.741
YAL044C	YKR069W	0.9531403	0	0.9999174	0	0.9998085	0	0.8789274	0	0.0013	0.7139
YAL044C	YKR080W	0.9531403	0	0.9995785	-4.42762969987687e-06	0.9996266	-9.34169477498914e-05	0.8789274	0	0.0018	0.7155
YAL044C	YKR097W	0.9531403	0	0.9999176	2.00000000005751e-07	0.999808	-4.99999999958867e-07	0.8790343	0.000106900000000021	-0.0101	0.6843
YAL044C	YLL012W	0.9531403	0	0.9999172	-2.00000000005751e-07	0.9998086	1.00000000058387e-07	0.8789274	0	-7e-04	0.6976
YAL044C	YLL041C	0.9048889	-0.0481552281437301	0.9909363	8.16513549000142e-05	0.9393387	-0.000820724985750032	0.8750313	-0.00323382820410012	-0.0202	0.6561
YAL044C	YLL057C	0.9531403	0	0.9999174	0	0.9998085	0	0.8789274	0	0.0064	0.7397
YAL044C	YLL061W	0.9531403	0	0.9999174	0	0.9998085	0	0.8789274	0	-0.0202	0.712
YAL044C	YLL062C	0.9531403	0	0.9999172	-2.00000000005751e-07	0.9998085	0	0.8789274	0	0.0772	0.8176
YAL044C	YLR011W	0.9531403	5.62352777000452e-06	0.9999172	-2.00000000005751e-07	0.999808	-4.99999999958867e-07	0.8788741	0.000112905171339994	-0.0285	0.7363
YAL044C	YLR017W	0.9531403	0	0.9999172	-2.00000000005751e-07	0.999808	-4.99999999958867e-07	0.8812608	0.00233339999999993	0.0022	0.7107
YAL044C	YLR020C	0.9531403	0	0.9999175	1.00000000058387e-07	0.999808	-4.99999999958867e-07	0.8789274	0	0.009	0.7213
YAL044C	YLR027C	0.9520789	0.000249930424739975	0.9991716	-1.56147917984573e-06	0.9988938	-1.6672005299978e-05	0.8761426	0.00441238490763995	0.0077	0.1657
YAL044C	YLR028C	0.9531403	0	0.9999172	-2.00000000005751e-07	0.9998085	0	0.8789274	0	0.0156	0.7348
YAL044C	YLR043C	0.9531403	0	0.9999171	-2.99999999953116e-07	0.9998081	-4.00000000011502e-07	0.8789274	0	-0.0058	0.6926
YAL044C	YLR044C	0.9531403	0	0.9999166	-7.99999999911982e-07	0.9998087	2.00000000005751e-07	0.8789274	0	0.0221	0.7204
YAL044C	YLR058C	0.9515898	0.04116381534629	0.9983793	-0.000982945859519968	0.9987681	-0.00097511250494986	0.8198601	0.0903395471929799	0.0073	0.7325
YAL044C	YLR070C	0.9531403	0	0.9999173	-9.99999999473644e-08	0.999808	-4.99999999958867e-07	0.8789274	0	0.0105	0.7479
YAL044C	YLR081W	0.9531403	0	0.9999176	2.00000000005751e-07	0.9998087	2.00000000005751e-07	0.8789274	0	-0.014	0.742
YAL044C	YLR089C	0.9531403	0	0.9999176	2.00000000005751e-07	0.9985738	-1.71332087000042e-05	0.8789274	0	0.0144	0.5894
YAL044C	YLR109W	0.9531403	0	0.9999174	0	0.999808	-4.99999999958867e-07	0.8789274	0	-0.0187	0.6944
YAL044C	YLR133W	0.9531403	0	0.9999176	2.00000000005751e-07	0.999808	-4.99999999958867e-07	0.878931	3.5999999999925e-06	0.0367	0.7749
YAL044C	YLR134W	0.9531403	0	0.9999175	1.00000000058387e-07	0.9998087	2.00000000005751e-07	0.8789274	0	-0.0321	0.6866
YAL044C	YLR142W	0.9521418	-0.000902328143730036	0.9996499	-1.62196333997056e-06	0.9998085	0	0.8817066	0.00362235505482	0.0013	0.7311
YAL044C	YLR146C	0.9531403	0	0.9999173	-9.99999999473644e-08	0.9998085	0	0.8803319	0.00140449999999992	-0.0214	0.6978
YAL044C	YLR172C	0.9531403	0	0.9999174	0	0.9998085	0	0.8789274	0	0.0093	0.7155
YAL044C	YLR174W	0.952669	0.0340299960092499	0.9936811	6.68793143800972e-05	0.9993674	-1.93807746999841e-05	0.8948051	0.15513961557122	0.0042	0.7287
YAL044C	YLR180W	0.9531403	0	0.9999154	-1.99999999994649e-06	0.9998063	-2.19999999995224e-06	0.8789274	0	0.0137	0.699
YAL044C	YLR189C	0.9531403	0	0.9999174	0	0.9998085	0	0.8789274	0	-0.0341	0.6667
YAL044C	YLR231C	0.9531403	0	0.9999176	2.00000000005751e-07	0.999808	-4.99999999958867e-07	0.8789274	0	-0.0479	0.6788
YAL044C	YLR237W	0.9531403	0	0.9999173	-9.99999999473644e-08	0.9998085	0	0.8789274	0	-0.0207	0.6563
YAL044C	YLR258W	0.9531403	0	0.9996318	-1.23582299949021e-07	0.9995001	6.40807349960859e-07	0.8789274	0	0.0201	0.7492
YAL044C	YLR260W	0.9531403	0	0.9999175	1.00000000058387e-07	0.9998087	2.00000000005751e-07	0.8789274	0	-0.0035	0.7288
YAL044C	YLR284C	0.9531403	0	0.9999175	1.00000000058387e-07	0.9998085	0	0.8789274	0	0.001	0.709
YAL044C	YLR285W	0.9531403	0	0.9999174	0	0.9998085	0	0.8789274	0	-0.0439	0.6825
YAL044C	YLR295C	0.6725076	0.00968316020863991	0.6508359	5.30591031601135e-05	0.6720792	-9.72535542000941e-05	0.5231961	-0.0141724656916199	0.0278	0.4396
YAL044C	YLR299W	0.9531403	0	0.9999174	0	0.9998085	0	0.8789274	0	0.0021	0.7277
YAL044C	YLR300W	0.9531403	0	0.9999174	0	0.9998085	0	0.8789274	0	0.0305	0.7507
YAL044C	YLR304C	0.9515793	-0.00156100000000003	0.9999172	-2.00000000005751e-07	0.9998083	-2.00000000005751e-07	0.8780263	-0.000901099999999988	-0.0037	0.244
YAL044C	YLR307W	0.9531403	0	0.9999174	0	0.9998085	0	0.8789274	0	0.0111	0.7506
YAL044C	YLR308W	0.9531403	0	0.9999174	0	0.9998085	0	0.8789274	0	0.0165	0.7235
YAL044C	YLR328W	0.9531403	0	0.9999173	-9.99999999473644e-08	0.9998084	-9.99999999473644e-08	0.8789274	0	-0.0017	0.7108
YAL044C	YLR354C	0.9528314	0.000713914855929976	0.995388	1.14248968801078e-05	0.9988527	-2.68255694990671e-06	0.8789274	0.00133658489718003	-0.0598	0.6622
YAL044C	YLR372W	0.9531403	0	0.9999174	0	0.9998084	-9.99999999473644e-08	0.8789274	0	-0.0663	0.5742
YAL044C	YLR377C	0.9531403	0	0.9999172	-2.00000000005751e-07	0.9998085	0	0.8789274	0	-0.0831	0.6185
YAL044C	YLR395C	0.6137382	0.00877337960789992	0.6497754	5.3871431520025e-05	0.6138883	-0.000288262660699923	0.4986751	0.16360090415608	0.012	0.6894
YAL044C	YLR420W	0.9531403	0	0.9999172	-2.00000000005751e-07	0.9998079	-6.00000000017253e-07	0.8789274	0	-0.0474	0.6492
YAL044C	YLR432W	0.9531403	0	0.9999173	-9.99999999473644e-08	0.9998087	2.00000000005751e-07	0.8789274	0	-0.0153	0.6636
YAL044C	YLR438W	0.9531403	0	0.9999173	-9.99999999473644e-08	0.9998087	2.00000000005751e-07	0.8789274	0	0.0228	0.7278
YAL044C	YLR450W	0.9531403	0	0.9999172	-2.00000000005751e-07	0.9998085	0	0.8789274	0	-0.0315	0.65
YAL044C	YML004C	0.9531403	0	0.9999172	-2.00000000005751e-07	0.9998085	0	0.8789274	0	0.0036	0.7196
YAL044C	YML035C	0.9531403	0	0.9999174	0	0.999808	-4.99999999958867e-07	0.8789274	0	0.0172	0.7373
YAL044C	YML042W	0.9531403	0	0.9999175	1.00000000058387e-07	0.9998085	0	0.8789274	0	-0.0724	0.6356
YAL044C	YML054C	0.9531403	0	0.9999172	-2.00000000005751e-07	0.999808	-4.99999999958867e-07	0.8789274	0	0.035	0.7533
YAL044C	YML056C	0.9531403	0	0.9999129	-4.49999999996287e-06	0.9998031	-2.00995800003767e-07	0.8789274	0	0.0065	0.7148
YAL044C	YML059C	0.9531403	0	0.9999172	-2.00000000005751e-07	0.9998088	3.00000000064138e-07	0.878931	3.5999999999925e-06	0.0047	0.7461
YAL044C	YML070W	0.9531403	0	0.9999173	-9.99999999473644e-08	0.9998082	-2.99999999953116e-07	0.8789274	0	-0.0066	0.6965
YAL044C	YML075C	0.9531403	0	0.9999173	-9.99999999473644e-08	0.999808	-4.99999999958867e-07	0.8789274	0	0.0122	0.6992
YAL044C	YML081C-A	0.6725076	0.00968316020863991	0.6508359	5.30591031601135e-05	0.6720792	-9.72535542000941e-05	0.5231961	-0.0141724656916199	0.0144	0.6517
YAL044C	YML100W	0.9531403	0	0.999785	-1.09362399136614e-08	0.9997193	1.82879900001431e-07	0.8789274	0	-0.0299	0.6583
YAL044C	YML106W	0.9531403	0	0.9999172	-2.00000000005751e-07	0.9998085	0	0.8789274	0	-0.0306	0.6029
YAL044C	YML120C	0.9531403	0	0.9960289	8.20720036600608e-05	0.9630373	0.000169324534599946	0.8787089	-0.00021850000000001	-0.0285	0.7498
YAL044C	YML123C	0.9531403	0	0.9999172	-2.00000000005751e-07	0.9998087	2.00000000005751e-07	0.8789274	0	-0.0154	0.6498
YAL044C	YMR006C	0.9531403	0	0.9999176	2.00000000005751e-07	0.9998085	0	0.8789274	0	-0.0048	0.7012
YAL044C	YMR008C	0.9531403	0	0.9999172	-2.00000000005751e-07	0.999808	-4.99999999958867e-07	0.8789274	0	-0.0083	0.7163
YAL044C	YMR009W	0.9531403	0	0.9999174	0	0.9998084	-9.99999999473644e-08	0.8812608	0.00233339999999993	0.0079	0.7004
YAL044C	YMR015C	0.9531403	0	0.9999176	2.00000000005751e-07	0.9998086	1.00000000058387e-07	0.8789274	0	-0.0136	0.6612
YAL044C	YMR020W	0.9531403	0	0.9999172	-2.00000000005751e-07	0.999808	-4.99999999958867e-07	0.8789274	0	-0.0195	0.6831
YAL044C	YMR083W	0.9531403	0	0.9999172	-2.00000000005751e-07	0.9998085	0	0.8789274	0	0.034	0.3433
YAL044C	YMR120C	0.9531403	0	0.9999175	1.00000000058387e-07	0.9998085	0	0.8789274	0	0.0111	0.7134
YAL044C	YMR145C	0.9531403	0	0.9999172	-2.00000000005751e-07	0.9998085	0	0.8789274	0	-0.0034	0.7265
YAL044C	YMR169C	0.9531403	0	0.9999172	-2.00000000005751e-07	0.9998085	0	0.8789274	0	4e-04	0.7294
YAL044C	YMR170C	0.9531403	0	0.9993302	-1.9483457800451e-06	0.9998073	-1.20000000003451e-06	0.8789274	0	-0.085	0.6761
YAL044C	YMR189W	0.9531403	0.04466386851591	0.9999174	8.25931772400201e-05	0.9998085	0.000191463327749997	0.8789274	0.10641402552924	-0.0145	0.7033
YAL044C	YMR207C	0.9531403	0	0.9999173	-9.99999999473644e-08	0.999808	-4.99999999958867e-07	0.8789274	0	0.0505	0.659
YAL044C	YMR226C	0.9531403	0	0.9999175	1.00000000058387e-07	0.999808	-4.99999999958867e-07	0.8789274	0	0.01	0.743
YAL044C	YMR246W	0.9531403	0	0.9999176	2.00000000005751e-07	0.999808	-4.99999999958867e-07	0.8789274	0	-0.0154	0.7033
YAL044C	YMR250W	0.9531403	0	0.9999173	-9.99999999473644e-08	0.9998079	-6.00000000017253e-07	0.8471577	-0.0317697	8e-04	0.7196
YAL044C	YMR256C	0.6137382	0.00877337960789992	0.6497754	5.3871431520025e-05	0.6138883	-0.000288262660699923	0.4986751	0.16360090415608	-0.0194	0.485
YAL044C	YMR261C	0.9531403	0	0.9997778	-2.1151443985179e-07	0.9997145	1.81960699952022e-07	0.8789274	0	0.0122	0.724
YAL044C	YMR271C	0.9531403	0	0.9999173	-9.99999999473644e-08	0.9998085	0	0.8789274	0	0.003	0.7283
YAL044C	YMR272C	0.9531403	0	0.9999172	-2.00000000005751e-07	0.9998084	-9.99999999473644e-08	0.8789274	0	-0.0852	0.5136
YAL044C	YMR289W	0.9531403	0	0.9999174	0	0.9998083	-2.00000000005751e-07	0.8789274	0	-0.0231	0.6933
YAL044C	YMR300C	0.9531403	0	0.9999174	0	0.9998084	-9.99999999473644e-08	0.8789274	0	0.0177	0.7439
YAL044C	YMR313C	0.9531403	0	0.9999172	-2.00000000005751e-07	0.9998085	0	0.8789274	0	0.0246	0.7499
YAL044C	YMR318C	0.9531403	0	0.9999173	-9.99999999473644e-08	0.9998079	-6.00000000017253e-07	0.8789274	0	-0.0101	0.7113
YAL044C	YNL009W	0.9531403	0	0.9999172	-2.00000000005751e-07	0.9998081	-4.00000000011502e-07	0.8789274	0	-0.0038	0.7328
YAL044C	YNL029C	0.9531403	0	0.9999174	0	0.9998085	0	0.8789274	0	-0.0063	0.7045
YAL044C	YNL037C	0.9531403	0.00520757734307997	0.9985878	7.65838396200591e-05	0.9993679	-1.91807172500447e-05	0.8739574	0.0102906406607199	0.0624	0.6221
YAL044C	YNL052W	0.9531403	0	0.9774786	1.54627427995102e-06	0.9768064	-7.40432765000687e-06	0.8789274	0	-0.0272	0.6098
YAL044C	YNL071W	0.9464362	0.000520512845939902	0.997375	-8.09952679925452e-07	0.9969302	0.000154319142199988	0.8742285	0.00612025683029993	0.0058	0.6393
YAL044C	YNL101W	0.9531403	0	0.9999174	0	0.9998087	2.00000000005751e-07	0.8789274	0	-0.0043	0.7232
YAL044C	YNL104C	0.9531403	0	0.9999172	-2.00000000005751e-07	0.999808	-4.99999999958867e-07	0.8789274	0	0.0223	0.734
YAL044C	YNL129W	0.9531403	0	0.9999174	0	0.9998085	0	0.8789274	0	-0.0053	0.7298
YAL044C	YNL130C	0.9531403	0	0.9999175	1.00000000058387e-07	0.9998085	0	0.8789274	0	0.0086	0.7274
YAL044C	YNL141W	0.9531403	0	0.9999174	0	0.9998086	1.00000000058387e-07	0.8789274	0	0.0372	0.4873
YAL044C	YNR001C	0.9531403	0	0.9999175	1.00000000058387e-07	0.9998085	0	0.8789274	0	0.0972	0.8039
YAL044C	YNR008W	0.9531403	0	0.9999173	-9.99999999473644e-08	0.9998079	-6.00000000017253e-07	0.878931	3.5999999999925e-06	-0.0074	0.7157
YAL044C	YNR012W	0.9522073	-7.02419855003189e-06	0.9991797	-1.60925759939978e-07	0.9988771	-2.78343950110838e-07	0.8794767	0.00196252736645997	0.0144	0.7315
YAL044C	YNR013C	0.9531403	0	0.9999172	-2.00000000005751e-07	0.9998087	2.00000000005751e-07	0.8789274	0	-0.0199	0.7157
YAL044C	YNR019W	0.9531403	0	0.9999172	-2.00000000005751e-07	0.9998079	-6.00000000017253e-07	0.8789274	0	0.0323	0.7465
YAL044C	YNR033W	0.9531403	0	0.9999174	0	0.9998083	-2.00000000005751e-07	0.8789274	0	9e-04	0.703
YAL044C	YNR041C	0.9531403	0	0.9999172	-2.00000000005751e-07	0.9998085	0	0.8789274	0	-0.0256	0.5414
YAL044C	YNR057C	0.9531403	0	0.9999176	2.00000000005751e-07	0.999808	-4.99999999958867e-07	0.8789274	0	-0.0142	0.7032
YAL044C	YNR058W	0.9531403	0	0.9999174	0	0.9998087	2.00000000005751e-07	0.8789274	0	-0.0114	0.7126
YAL044C	YOL011W	0.9531403	0	0.9999176	2.00000000005751e-07	0.9998086	1.00000000058387e-07	0.8789274	0	-0.0166	0.6916
YAL044C	YOL049W	0.9531403	0	0.9999175	1.00000000058387e-07	0.999808	-4.99999999958867e-07	0.8789274	0	-0.0107	0.6392
YAL044C	YOL052C	0.9531403	0	0.9999173	-9.99999999473644e-08	0.999808	-4.99999999958867e-07	0.8812608	0.00233339999999993	-0.0137	0.5364
YAL044C	YOL055C	0.9531403	0	0.9999174	0	0.9998085	0	0.8789274	0	0.0106	0.7183
YAL044C	YOL059W	0.9531403	0	0.9999175	1.00000000058387e-07	0.9998085	0	0.8789274	0	-0.0024	0.7283
YAL044C	YOL061W	0.9531403	0	0.9998537	-5.26162002856267e-09	0.9997392	-1.32709498945616e-08	0.8789274	0	-0.0163	0.6878
YAL044C	YOL064C	0.9531403	0	0.9999173	-9.99999999473644e-08	0.999808	-4.99999999958867e-07	0.8789274	0	-0.025	0.5848
YAL044C	YOL065C	0.9531403	0	0.9999175	1.00000000058387e-07	0.9998085	0	0.8789274	0	-0.0016	0.7294
YAL044C	YOL086C	0.9531403	0	0.9999172	-2.00000000005751e-07	0.9998085	0	0.8789274	0	0.0165	0.6935
YAL044C	YOL096C	0.9531403	0	0.9999175	1.00000000058387e-07	0.9998084	-9.99999999473644e-08	0.8789274	0	-0.0012	0.5778
YAL044C	YOL126C	0.9523413	-0.000118934395950121	0.9928787	6.78129535400807e-05	0.9987043	-3.51082235006128e-06	0.8789569	0.00709528526133996	-0.0178	0.6937
YAL044C	YOL136C	0.9531403	0	0.9999174	0	0.9998085	0	0.8789274	0	-0.0044	0.7027
YAL044C	YOL151W	0.9531403	0	0.9999172	-2.00000000005751e-07	0.999808	-4.99999999958867e-07	0.8789274	0	-0.0068	0.6905
YAL044C	YOR040W	0.9531403	0	0.9999174	0	0.9998085	0	0.8789274	0	6e-04	0.7209
YAL044C	YOR065W	0.6137382	0.00597086118380996	0.6497752	5.34714480400211e-05	0.6138884	-0.000288262641549908	0.5370181	0.11685731566606	0.0485	0.5139
YAL044C	YOR071C	0.9531403	0	0.9999175	1.00000000058387e-07	0.9998085	0	0.8789274	0	-0.014	0.7047
YAL044C	YOR099W	0.9531403	0	0.9999174	0	0.9998085	0	0.8789274	0	0.0147	0.7137
YAL044C	YOR100C	0.9531403	0	0.9999172	-2.00000000005751e-07	0.999808	-4.99999999958867e-07	0.8789274	0	0.0165	0.7217
YAL044C	YOR108W	0.9531403	0	0.9999174	0	0.9998085	0	0.8789274	0	0.0345	0.7396
YAL044C	YOR109W	0.9531403	0	0.9999172	-2.00000000005751e-07	0.9998085	0	0.8789274	0	0.0031	0.6786
YAL044C	YOR120W	0.9531403	0	0.9999176	2.00000000005751e-07	0.9998079	-6.00000000017253e-07	0.8789312	3.79999999999825e-06	0.0042	0.7314
YAL044C	YOR125C	0.9531403	0	0.9999174	0	0.9998084	-9.99999999473644e-08	0.8789274	0	-0.0704	0.435
YAL044C	YOR126C	0.9531403	0	0.9999176	2.00000000005751e-07	0.9998085	0	0.8789274	0	0.0257	0.7367
YAL044C	YOR128C	0.9531403	0	0.9999173	-9.99999999473644e-08	0.999808	-4.99999999958867e-07	0.8789274	0	0.0105	0.7362
YAL044C	YOR136W	0.9531403	0.00520757734307997	0.9985878	7.65838396200591e-05	0.9993679	-1.91807172500447e-05	0.8739574	0.0102906406607199	0.0445	0.6087
YAL044C	YOR142W	0.9162684	-0.0368719000000001	0.9983855	8.0366815760069e-05	0.9610898	-0.000650191515700005	0.8731082	-0.00581920000000002	-0.1216	0.6057
YAL044C	YOR155C	0.9531403	0	0.9999172	-2.00000000005751e-07	0.999808	-4.99999999958867e-07	0.8789274	0	-0.0039	0.7431
YAL044C	YOR163W	0.9531403	0	0.9999174	0	0.9998085	0	0.8789274	0	0.0334	0.7486
YAL044C	YOR171C	0.9531403	0	0.9999175	1.00000000058387e-07	0.9998087	2.00000000005751e-07	0.8789274	0	0.0088	0.6999
YAL044C	YOR180C	0.9531403	0	0.9999172	-2.00000000005751e-07	0.9998081	-4.00000000011502e-07	0.8789274	0	0.0018	0.714
YAL044C	YOR184W	0.9531403	0.0153861626067801	0.9999173	-9.99999999473644e-08	0.9998079	-6.00000000017253e-07	0.8745805	0.06370431762322	-0.0019	0.639
YAL044C	YOR192C	0.9531403	0	0.9999174	0	0.9998085	0	0.8789274	0	-0.0054	0.7217
YAL044C	YOR209C	0.9531403	0	0.9999172	-2.00000000005751e-07	0.9998085	0	0.8789274	0	0.0041	0.7128
YAL044C	YOR221C	0.9531403	0	0.9999175	1.00000000058387e-07	0.999808	-4.99999999958867e-07	0.8789274	0	0.0242	0.5372
YAL044C	YOR241W	0.9531403	0	0.9999173	-9.99999999473644e-08	0.999808	-4.99999999958867e-07	0.8789274	0	-0.0334	0.1551
YAL044C	YOR245C	0.9531403	0	0.9999169	-4.99999999958867e-07	0.9998084	-9.99999999473644e-08	0.8789274	0	-0.0104	0.6965
YAL044C	YOR317W	0.9531403	0	0.9999172	-2.00000000005751e-07	0.999808	-4.99999999958867e-07	0.8789274	0	-0.0198	0.7115
YAL044C	YOR323C	0.9531403	0	0.9999172	-2.00000000005751e-07	0.9998086	1.00000000058387e-07	0.8789274	0	0.0261	0.0907
YAL044C	YOR347C	0.9531403	0	0.9999174	0	0.9998087	2.00000000005751e-07	0.8789274	0	0.0224	0.7586
YAL044C	YOR348C	0.9531403	0	0.9999172	-2.00000000005751e-07	0.9998085	0	0.8789274	0	-0.0093	0.6783
YAL044C	YOR360C	0.9531403	0	0.9999174	0	0.9998085	0	0.8789274	0	0.0392	0.7826
YAL044C	YOR374W	0.9531403	0	0.9999172	-2.00000000005751e-07	0.9998085	0	0.8789274	0	5e-04	0.6931
YAL044C	YOR375C	0.9531403	0	0.9999172	-2.00000000005751e-07	0.9998087	2.00000000005751e-07	0.8789274	0	-0.0043	0.7133
YAL044C	YOR377W	0.9531403	0	0.9999173	-9.99999999473644e-08	0.9998079	-6.00000000017253e-07	0.8789274	0	-0.0133	0.711
YAL044C	YPL023C	0.9531403	0	0.9999175	1.00000000058387e-07	0.9998085	0	0.8789274	0	0.0074	0.6889
YAL044C	YPL053C	0.9531403	0	0.9999174	0	0.9998085	0	0.8789274	0	0.0214	0.7455
YAL044C	YPL057C	0.9531403	0	0.9999171	-2.99999999953116e-07	0.9998084	-9.99999999473644e-08	0.8789274	0	0.0193	0.6434
YAL044C	YPL059W	0.9531403	0	0.9999173	-9.99999999473644e-08	0.999808	-4.99999999958867e-07	0.8789274	0	-0.0132	0.0716
YAL044C	YPL061W	0.9523664	-0.000261682402780128	0.9999175	1.00000000058387e-07	0.999808	-4.99999999958867e-07	0.8804723	0.00428592298963992	-0.0431	0.6333
YAL044C	YPL069C	0.9531403	0	0.9999174	0	0.9998082	-2.99999999953116e-07	0.8789274	0	0.0671	0.5466
YAL044C	YPL078C	0.6725076	0.00968316020863991	0.6508359	5.30591031601135e-05	0.6720792	-9.72535542000941e-05	0.5231961	-0.0141724656916199	0.022	0.414
YAL044C	YPL087W	0.9531318	-1.12365360016575e-07	0.9999167	-6.99999999964618e-07	0.9998073	-1.20000000003451e-06	0.8789282	1.18744852400932e-05	-0.0046	0.7152
YAL044C	YPL091W	0.9531403	0	0.9999172	-2.00000000005751e-07	0.999808	-4.99999999958867e-07	0.8789274	0	-0.0194	0.7194
YAL044C	YPL092W	0.9531403	0	0.9999174	0	0.9998086	1.00000000058387e-07	0.8789274	0	0.0411	0.7663
YAL044C	YPL110C	0.9531403	0	0.9999174	0	0.999808	-4.99999999958867e-07	0.878931	3.5999999999925e-06	-7e-04	0.7256
YAL044C	YPL111W	0.9531403	0	0.9999173	-9.99999999473644e-08	0.9998081	-4.00000000011502e-07	0.8808662	0.00193880000000002	0.0772	0.7994
YAL044C	YPL148C	0.9531403	0	0.9999172	-2.00000000005751e-07	0.999808	-4.99999999958867e-07	0.8789274	0	0.0591	0.5466
YAL044C	YPL188W	0.9531403	0	0.9999172	-2.00000000005751e-07	0.9998087	2.00000000005751e-07	0.8789274	0	-0.0639	0.0427
YAL044C	YPL214C	0.9531403	0	0.9999172	-2.00000000005751e-07	0.9998085	0	0.8789274	0	-0.0145	0.7154
YAL044C	YPL244C	0.9531403	0	0.9999174	0	0.9998085	0	0.8789274	0	0.0063	0.706
YAL044C	YPL258C	0.9531403	0	0.9999174	0	0.9998085	0	0.8789274	0	-0.0015	0.7125
YAL044C	YPL262W	0.904167	-0.04881841470125	0.9905984	8.18234278400221e-05	0.9392702	-0.00079674269950003	0.8745445	-0.000429045091100089	0.0479	0.6312
YAL044C	YPL271W	0.6725076	0.00968316020863991	0.6508359	5.30591031601135e-05	0.6720792	-9.72535542000941e-05	0.5231961	-0.0141724656916199	-0.001	0.1248
YAL044C	YPL274W	0.9531403	0	0.9999176	2.00000000005751e-07	0.9998087	2.00000000005751e-07	0.8789274	0	-0.0213	0.7152
YAL044C	YPR001W	0.9531403	0	0.9999174	0	0.9998085	0	0.8789274	0	0.0494	0.7862
YAL044C	YPR002W	0.9531403	0	0.9999174	0	0.9998089	4.00000000011502e-07	0.8789274	0	-0.0123	0.7077
YAL044C	YPR006C	0.9531403	0	0.9999176	2.00000000005751e-07	0.9998087	2.00000000005751e-07	0.8789274	0	0.0125	0.7524
YAL044C	YPR020W	0.9531403	0	0.8318122	1.71322191999668e-06	0.8270842	-7.09694455999221e-05	0.8789274	0	0.0347	0.6534
YAL044C	YPR026W	0.9531403	0	0.9999172	-2.00000000005751e-07	0.9998086	1.00000000058387e-07	0.8789274	0	0.0134	0.7262
YAL044C	YPR060C	0.9531403	0	0.9999173	-9.99999999473644e-08	0.9998079	-6.00000000017253e-07	0.8789274	0	-0.0213	0.6134
YAL044C	YPR062W	0.9531403	0	0.9999173	-9.99999999473644e-08	0.9998087	2.00000000005751e-07	0.8788515	-7.59000000000176e-05	-0.0069	0.7296
YAL044C	YPR069C	0.9531403	0	0.9999174	0	0.9998086	1.00000000058387e-07	0.8812608	0.00233339999999993	-0.0099	0.4924
YAL044C	YPR074C	0.9531403	0	0.999838	9.34333000968124e-08	0.9997943	-2.71930000739218e-09	0.8789274	0	0.0103	0.6708
YAL044C	YPR121W	0.9531403	0	0.9999174	0	0.9998085	0	0.8789274	0	-0.0315	0.689
YAL044C	YPR138C	0.9531403	0	0.9999173	-9.99999999473644e-08	0.9998087	2.00000000005751e-07	0.8789274	0	0.0123	0.715
YAL044C	YPR140W	0.9531403	0	0.9999172	-2.00000000005751e-07	0.9998081	-4.00000000011502e-07	0.8789274	0	0.002	0.7312
YAL044C	YPR145W	0.9531403	0	0.9999173	-9.99999999473644e-08	0.9998085	0	0.8789274	0	-0.0067	0.7009
YAL044C	YPR160W	0.9531403	0	0.9999176	2.00000000005751e-07	0.9998087	2.00000000005751e-07	0.8789274	0	-0.0488	0.6799
YAL044C	YPR167C	0.9531403	0	0.9999173	-9.99999999473644e-08	0.999808	-4.99999999958867e-07	0.8789274	0	-0.0173	0.669
YAL044C	YPR184W	0.9531403	0	0.9999175	1.00000000058387e-07	0.9998087	2.00000000005751e-07	0.8837281	0.00480069999999999	-0.0102	0.6936
YAL044C	YPR191W	0.6137382	0.00597086118380996	0.6497752	5.34714480400211e-05	0.6138884	-0.000288262641549908	0.5370181	0.11685731566606	0.0095	0.5289
YAL054C	YBL011W	1	0	1	0	1	0	1	0	-0.029	1.0216
YAL054C	YBL015W	1	0	0.9999433	-3.00000000064138e-07	1	0	1	0	-0.0153	1.0711
YAL054C	YBL039C	1	0	1	0	1	0	1	0	-0.0047	1.003
YAL054C	YBL045C	0.6376473	0	0.6497752	-2.00000000005751e-07	0.6142944	1.00000000058387e-07	0.4780383	2.00000000005751e-07	0.0187	0.73
YAL054C	YBL064C	1	0	1	0	1	0	1	0	-0.0058	1.0781
YAL054C	YBL068W	1	0	0.9999364	1.99999999894729e-07	0.9999307	9.99999999473644e-08	1	0	-7e-04	1.0446
YAL054C	YBL098W	1	0	1	0	1	0	1	0	0.033	1.0859
YAL054C	YBL099W	0.6954112	0	0.6508367	1.00000000058387e-07	0.6723055	2.99999999953116e-07	0.6130067	0.00161540000000004	0.0332	0.6899
YAL054C	YBR006W	1	0	1	0	1	0	1	0	-0.0108	1.0535
YAL054C	YBR018C	1	0	0.9993585	0	0.9992066	9.99999999473644e-08	1	0	0.001	1.0554
YAL054C	YBR019C	1	0	1	0	1	0	1	0	-0.0228	1.0221
YAL054C	YBR020W	1	0	1	0	1	0	1	0	-0.0116	1.0649
YAL054C	YBR026C	1	0	1	0	1	0	1	0	0.1151	0.8851
YAL054C	YBR035C	1	0	1	0	1	0	1	0	-0.0712	0.2945
YAL054C	YBR036C	0.9999454	0	0.999858	2.00000000005751e-07	0.9998518	0	0.9998898	0	-0.0384	0.5259
YAL054C	YBR041W	0.9999912	0	0.9999953	0	0.9999951	-2.99999999953116e-07	0.9999874	0	-0.0251	1.0457
YAL054C	YBR068C	1	0	1	0	1	0	1	0	-0.0365	1.0518
YAL054C	YBR084W	1	0	1	0	0.999808	-4.00000000011502e-07	1	0	-0.0027	1.1016
YAL054C	YBR092C	1	0	1	0	1	0	1	0	0.0154	1.0842
YAL054C	YBR145W	1	0	1	0	1	0	1	0	-0.0152	1.0726
YAL054C	YBR149W	1	0	1	0	1	0	1	0	0.0303	1.1371
YAL054C	YBR161W	1	0	1	0	1	0	1	0	-0.0074	1.0651
YAL054C	YBR176W	1	0	1	0	1	0	1	0	0.0225	1.1165
YAL054C	YBR183W	1	0	1	0	1	0	1	0	0.0209	1.1364
YAL054C	YBR199W	1	0	1	0	1	0	1	0	-0.061	1.0608
YAL054C	YBR205W	1	0	1	0	1	0	1	0	0.0022	1.0728
YAL054C	YBR208C	1	0	1	0	1	0	1	0	-0.0271	1.0584
YAL054C	YBR213W	1	0	1	0	1	0	1	0	0.0124	1.0986
YAL054C	YBR218C	1	0	1	0	1	0	1	0	0.0379	1.107
YAL054C	YBR221C	0.9924202	0	0.9974584	2.00000000005751e-07	0.9969673	4.99999999958867e-07	0.9877367	4.61999999999962e-05	-0.0146	0.9791
YAL054C	YBR244W	1	0	1	0	1	0	1	0	-0.012	1.0739
YAL054C	YBR249C	1	0	1	0	1	0	1	0	-0.0166	1.0804
YAL054C	YBR263W	0.9600643	0	1	0	1	0	0.879321	0	0.0141	1.111
YAL054C	YBR291C	1	0	0.9985382	1.00000000058387e-07	0.9990961	-6.99999999964618e-07	1	0	0.0172	1.0982
YAL054C	YBR296C	1	0	0.9999735	-1.00000000058387e-07	0.9999714	0	1	0	-0.0107	1.0928
YAL054C	YBR298C	1	0	1	0	1	0	1	0	-0.0027	1.0287
YAL054C	YBR299W	1	0	1	0	1	0	1	0	0.0265	1.0902
YAL054C	YCL009C	1	0	1	0	1	0	1	0	-0.0067	1.1166
YAL054C	YCL035C	1	0	1	0	1	0	1	0	0.0118	1.1214
YAL054C	YCL040W	1	0	1	0	1	0	1	0	-0.0078	1.0837
YAL054C	YCL050C	1	0	1	0	1	0	1	0	-0.0416	1.0092
YAL054C	YCL064C	1	0	1	0	1	0	1	0	-0.0467	1.0972
YAL054C	YCR005C	1	0	1	0	1	0	1	0	0.0251	1.1494
YAL054C	YCR034W	1	0	0.9999661	4.00000000011502e-07	1	0	1	0	0.0448	1.1372
YAL054C	YCR036W	1	0	1	0	1	0	1	0	-0.034	1.0858
YAL054C	YCR037C	1	0	1	0	1	0	1	0	0.0322	1.1644
YAL054C	YCR048W	1	0	1	0	1	0	1	0	-0.0082	1.0606
YAL054C	YCR053W	1	0	1	0	1	0	1	0	0.1165	0.8464
YAL054C	YCR083W	1	0	1	0	1	0	1	0	-0.0276	1.1023
YAL054C	YCR098C	1	0	1	0	1	0	1	0	-0.0338	1.046
YAL054C	YDL022W	1	0	1	0	1	0	1	0	0.0012	1.0488
YAL054C	YDL066W	1	0	1	0	1	0	1	0	-0.0015	1.0955
YAL054C	YDL067C	0.634707	0	0.6497754	2.00000000005751e-07	0.6142942	0	0.3812308	0	-0.0668	0.6656
YAL054C	YDL078C	1	0	1	0	1	0	1	0	0.0135	1.1117
YAL054C	YDL080C	0.9951396	0	1	0	1	0	0.9720189	0	-0.0235	1.0105
YAL054C	YDL085W	1	0	0.9999805	-9.99999999473644e-08	0.9999945	-6.99999999964618e-07	1	0	0.0271	1.1161
YAL054C	YDL093W	1	0	0.9999759	-2.99999999953116e-07	0.999974	2.00000000005751e-07	1	0	-0.0078	1.0337
YAL054C	YDL142C	1	0	1	0	1	0	1	0	0.0128	0.9513
YAL054C	YDL168W	1	0	1	0	1	0	1	0	-0.0121	1.0481
YAL054C	YDL174C	1	0	1	0	1	0	1	0	-0.0087	1.0889
YAL054C	YDL178W	1	0	1	0	1	0	1	0	-0.0122	1.1007
YAL054C	YDL210W	1	0	1	0	1	0	1	0	-0.0202	1.0974
YAL054C	YDL215C	1	0	0.9976788	9.99999999473644e-08	1	0	1	0	0.007	1.0562
YAL054C	YDL238C	1	0	1	0	1	0	1	0	-0.0216	1.0867
YAL054C	YDR001C	1	0	1	0	1	0	1	0	0.0079	1.0576
YAL054C	YDR007W	1	0	1	0	1	0	1	0	-0.0414	1.0016
YAL054C	YDR017C	1	0	1	0	1	0	1	0	-0.0122	0.6562
YAL054C	YDR019C	0.9531403	0	0.9999172	-2.00000000005751e-07	0.9998084	-9.99999999473644e-08	0.8789274	0	-0.0206	1.0506
YAL054C	YDR035W	1	0	1	0	1	0	1	0	-0.1059	0.9584
YAL054C	YDR046C	1	0	1	0	1	0	1	0	0.0254	1.1294
YAL054C	YDR058C	1	0	1	0	1	0	1	0	-0.0399	0.9959
YAL054C	YDR072C	0.9999652	0	0.9999333	-9.99999999473644e-08	0.9999306	0	0.9999457	0	0.0383	1.1186
YAL054C	YDR098C	1	0	1	0	1	0	1	0	0.0182	1.0792
YAL054C	YDR127W	1	0	1	0	1	0	1	0	-0.0051	0.8698
YAL054C	YDR148C	0	-1	0	-0.9981177	0	-0.9605755	0	-1	0.0159	1.0389
YAL054C	YDR158W	1	0	1	0	1	0	1	0	-0.0152	0.9388
YAL054C	YDR178W	0.9998991	0	0.9909363	-2.00000000005751e-07	0.9403401	6.00000000017253e-07	0.9992461	-4.00000000011502e-07	0.0133	1.0752
YAL054C	YDR204W	1	0	1	0	1	0	1	0	0.0511	0.863
YAL054C	YDR256C	1	0	1	0	1	0	1	0	-0.0082	1.0653
YAL054C	YDR261C	1	0	1	0	1	0	1	0	-0.0158	1.0504
YAL054C	YDR272W	1	0	1	0	1	0	1	0	0.0266	1.107
YAL054C	YDR284C	1	0	1	0	1	0	1	0	-0.0262	1.0905
YAL054C	YDR294C	1	0	1	0	1	0	1	0	-0.0181	1.0337
YAL054C	YDR297W	1	0	1	0	1	0	1	0	-0.0142	1.0853
YAL054C	YDR298C	0.6954112	0	0.6508367	1.00000000058387e-07	0.6723055	2.99999999953116e-07	0.6130067	0.00161540000000004	0.0334	0.6701
YAL054C	YDR305C	1	0	1	0	1	0	1	0	-0.0081	1.0347
YAL054C	YDR315C	1	0	1	0	1	0	1	0	0.0081	0.8782
YAL054C	YDR321W	1	0	1	0	1	0	1	0	-0.0107	1.0426
YAL054C	YDR354W	1	0	1	0	1	0	1	0	-0.0134	0.8761
YAL054C	YDR368W	1	0	1	0	1	0	1	0	0.0051	1.0931
YAL054C	YDR377W	0.6954112	0	0.6508367	1.00000000058387e-07	0.6723055	2.99999999953116e-07	0.6130067	0.00161540000000004	-0.0465	0.5811
YAL054C	YDR380W	0.9994514	0	1	0	1	0	0.9956155	0	9e-04	1.1037
YAL054C	YDR399W	1	0	1	0	1	0	1	0	-0.0026	1.0291
YAL054C	YDR400W	1	0	1	0	1	0	1	0	0.0014	1.0733
YAL054C	YDR408C	1	0	1	0	1	0	1	0	-0.0156	1.1007
YAL054C	YDR453C	1	0	1	0	1	0	1	0	0.0021	1.0816
YAL054C	YDR481C	1	0	1	0	1	0	1	0	0.0268	1.1329
YAL054C	YDR502C	1	0	1	0	1	0	1	0	-0.0199	1.0281
YAL054C	YDR503C	1	0	1	0	1	0	1	0	0.015	1.0999
YAL054C	YDR513W	1	0	1	0	1	0	1	0	0.0021	1.0559
YAL054C	YDR529C	0.6376473	0	0.6497752	-2.00000000005751e-07	0.6142944	1.00000000058387e-07	0.4780383	2.00000000005751e-07	0.0273	0.7094
YAL054C	YDR530C	1	0	1	0	1	0	1	0	-0.0503	1.063
YAL054C	YER052C	1	0	1	0	1	0	1	0	-0.0301	0.9901
YAL054C	YER056C	1	0	1	0	1	0	1	0	0.0147	1.0684
YAL054C	YER060W	1	0	1	0	1	0	1	0	-6e-04	1.0664
YAL054C	YER061C	1	0	1	0	1	0	1	0	-0.0423	0.7419
YAL054C	YER062C	1	0	1	0	1	0	1	0	0.008	1.0786
YAL054C	YER065C	0.970253	0	0.9998215	0	1	0	0.8489105	0	-0.0279	1.0627
YAL054C	YER073W	1	0	1	0	1	0	1	0	-0.0306	1.0637
YAL054C	YER081W	1	0	1	0	1	0	1	0	0.0207	1.0723
YAL054C	YER086W	1	0	1	0	1	0	1	0	0.1329	0.4483
YAL054C	YER090W	1	0	1	0	1	0	1	0	-0.0232	1.0007
YAL054C	YER091C	0.9999276	0	0.998471	-9.99999999473644e-08	0.9984394	-3.00000000064138e-07	0.999537	5.88000000000255e-05	0.013	1.0295
YAL054C	YER170W	1	0	1	0	1	0	1	0	-0.0032	1.1122
YAL054C	YER174C	1	0	1	0	1	0	1	0	-8e-04	1.0981
YAL054C	YER175C	1	0	1	0	1	0	1	0	-0.0204	1.0789
YAL054C	YER178W	0.9924202	0	0.9974584	2.00000000005751e-07	0.9969673	4.99999999958867e-07	0.9877367	4.61999999999962e-05	0.0277	0.9055
YAL054C	YER183C	1	0	1	0	1	0	1	0	-0.0041	1.0989
YAL054C	YFL030W	0.970253	0	0.9998215	0	1	0	0.8928933	0	-0.054	1.0705
YAL054C	YFL053W	1	0	1	0	1	0	1	0	-0.0073	1.067
YAL054C	YFR015C	1	0	0.9997167	-9.99999999473644e-08	0.9996933	-4.99999999958867e-07	1	0	0.0037	1.06
YAL054C	YFR030W	1	0	1	0	1	0	1	0	-0.1886	0.883
YAL054C	YFR033C	0.6376473	0	0.6497752	-2.00000000005751e-07	0.6142944	1.00000000058387e-07	0.4780383	2.00000000005751e-07	0.005	1.0879
YAL054C	YFR047C	1	0	1	0	1	0	1	0	-0.0068	1.0095
YAL054C	YFR053C	1	0	1	0	1	0	1	0	0.0102	1.1116
YAL054C	YGL009C	1	0	1	0	1	0	1	0	-0.0116	1.0834
YAL054C	YGL037C	1	0	1	0	1	0	1	0	0.0151	1.0889
YAL054C	YGL062W	1	0	1	0	1	0	1	0	0.0054	1.0966
YAL054C	YGL084C	1	0	1	0	1	0	1	0	-0.0473	0.8814
YAL054C	YGL125W	1	0	1	0	1	0	1	0	0.0075	1.0822
YAL054C	YGL148W	1	0	1	0	1	0	1	0	-0.0115	0.9462
YAL054C	YGL202W	0.9901344	0	0.9994044	-1.00000000058387e-07	0.9996311	9.99999999473644e-08	0.9493545	0	-0.0332	0.9597
YAL054C	YGL205W	1	0	1	0	1	0	1	0	-0.0506	0.9816
YAL054C	YGL224C	1	0	1	0	1	0	1	0	-0.0226	1.0577
YAL054C	YGL234W	1	0	1	0	1	0	1	0	0.0013	1.1055
YAL054C	YGL248W	1	0	1	0	1	0	1	0	0.001	1.0806
YAL054C	YGL253W	1	0	1	0	1	0	1	0	-0.0133	0.9703
YAL054C	YGL256W	1	0	1	0	1	0	1	0	0.0078	1.1236
YAL054C	YGR007W	1	0	1	0	1	0	1	0	0.0036	1.0661
YAL054C	YGR010W	1	0	1	0	1	0	1	0	-0.0329	1.0768
YAL054C	YGR019W	1	0	1	0	1	0	1	0	-0.0267	1.0499
YAL054C	YGR061C	1	0	1	0	1	0	1	0	-0.0105	1.0838
YAL054C	YGR087C	1	0	1	0	1	0	1	0	0.0229	1.1006
YAL054C	YGR088W	1	0	1	0	1	0	1	0	-0.0394	1.0603
YAL054C	YGR124W	1	0	1	0	1	0	1	0	0.0055	1.0767
YAL054C	YGR143W	1	0	1	0	1	0	1	0	-0.0448	1.0475
YAL054C	YGR155W	1	0	1	0	1	0	1	0	-0.0076	0.4521
YAL054C	YGR157W	1	0	1	0	1	0	1	0	-4e-04	0.6606
YAL054C	YGR170W	1	0	1	0	1	0	1	0	-0.0217	1.0215
YAL054C	YGR177C	1	0	1	0	1	0	1	0	0.0294	1.1193
YAL054C	YGR183C	0.6376473	0	0.6497752	-2.00000000005751e-07	0.6142944	1.00000000058387e-07	0.4780383	2.00000000005751e-07	-0.0056	0.8554
YAL054C	YGR192C	1	0	1	0	1	0	1	0	0.0114	1.048
YAL054C	YGR193C	0.9924202	0	0.9974584	2.00000000005751e-07	0.9969673	4.99999999958867e-07	0.9877367	4.61999999999962e-05	0.0058	1.0687
YAL054C	YGR194C	1	0	1	0	1	0	1	0	0.0245	1.09
YAL054C	YGR202C	1	0	1	0	1	0	1	0	-0.0204	1.0692
YAL054C	YGR208W	0.9838574	0	1	0	1	0	0.9225747	0	0.011	0.9786
YAL054C	YGR209C	1	0	1	0	1	0	0.9999731	0	-0.0208	1.1295
YAL054C	YGR240C	0.4315119	0	1	0	1	0	0.1390449	0	-0.1101	0.3652
YAL054C	YGR244C	1	0	0.9983876	0	0.9619236	-6.00000000017253e-07	1	0	-0.0071	1.0957
YAL054C	YGR248W	1	0	1	0	1	0	1	0	-0.0106	1.0834
YAL054C	YGR254W	1	0	1	0	1	0	1	0	-0.0072	1.0681
YAL054C	YGR256W	1	0	1	0	1	0	1	0	-0.0215	1.0668
YAL054C	YGR260W	1	0	1	0	1	0	1	0	-0.0189	1.0122
YAL054C	YGR282C	1	0	1	0	1	0	1	0	-0.012	1.0972
YAL054C	YGR286C	1	0	1	0	1	0	1	0	0.0057	1.0301
YAL054C	YGR287C	1	0	1	0	1	0	1	0	-0.0056	1.0857
YAL054C	YGR289C	1	0	1	0	1	0	1	0	0.0103	1.0827
YAL054C	YHL016C	1	0	1	0	1	0	1	0	0.0036	1.0668
YAL054C	YHL032C	1	0	1	0	1	0	1	0	-0.0499	1.031
YAL054C	YHR001W-A	0.6376473	0	0.6497752	-2.00000000005751e-07	0.6142944	1.00000000058387e-07	0.4780383	2.00000000005751e-07	-0.0092	1.0323
YAL054C	YHR011W	1	0	0.9998489	-9.99999999473644e-08	0.9998368	-1.00000000058387e-07	1	0	-0.0064	0.3575
YAL054C	YHR037W	0.9998991	0	0.9997339	-1.00000000058387e-07	1	0	0.9990405	-2.00000000005751e-07	-0.0457	1.017
YAL054C	YHR046C	1	0	1	0	1	0	1	0	-0.0498	0.9848
YAL054C	YHR051W	0.634707	0	0.6497754	2.00000000005751e-07	0.6142942	0	0.3812308	0	0.0049	0.7058
YAL054C	YHR067W	1	0	1	0	1	0	1	0	-5e-04	0.8302
YAL054C	YHR104W	1	0	1	0	1	0	1	0	0.0045	1.0722
YAL054C	YHR106W	1	0	1	0	1	0	1	0	-0.0012	1.0906
YAL054C	YHR123W	1	0	1	0	1	0	1	0	-0.1478	0.9134
YAL054C	YHR137W	0.9864696	0	0.9994043	-2.00000000005751e-07	0.9996314	-1.00000000058387e-07	0.9376751	0	0.0279	1.1074
YAL054C	YHR163W	1	0	0.9999429	2.99999999953116e-07	0.999979	0	1	0	-0.0188	1.0692
YAL054C	YHR183W	1	0	1	0	1	0	1	0	-0.0613	0.2745
YAL054C	YIL002C	1	0	1	0	1	0	1	0	-0.0199	1.0194
YAL054C	YIL053W	1	0	1	0	1	0	1	0	-0.0222	0.992
YAL054C	YIL074C	1	0	1	0	1	0	1	0	0.0042	1.0825
YAL054C	YIL099W	1	0	1	0	1	0	1	0	0.0059	1.0777
YAL054C	YIL107C	1	0	1	0	1	0	1	0	-0.0068	1.0584
YAL054C	YIL124W	1	0	0.9999882	-4.00000000011502e-07	0.9999943	4.00000000011502e-07	1	0	-0.0035	1.0886
YAL054C	YIL145C	1	0	1	0	1	0	1	0	-0.0513	0.9887
YAL054C	YIL155C	1	0	1	0	1	0	1	0	-0.0498	1.0387
YAL054C	YIL160C	1	0	1	0	1	0	1	0	0.0203	1.1068
YAL054C	YIL162W	1	0	1	0	1	0	1	0	-0.0288	1.0674
YAL054C	YIR027C	1	0	1	0	1	0	1	0	-0.0011	1.0381
YAL054C	YIR028W	1	0	1	0	1	0	1	0	-0.0344	1.0281
YAL054C	YIR029W	1	0	1	0	1	0	1	0	-0.0098	1.0874
YAL054C	YIR031C	1	0	1	0	1	0	1	0	0.0146	1.0756
YAL054C	YIR032C	1	0	1	0	1	0	1	0	-0.0189	1.0672
YAL054C	YIR037W	1	0	1	0	1	0	1	0	0.0036	1.0789
YAL054C	YJL045W	1	0	0.9991449	9.99999999473644e-08	0.9986854	-3.00000000064138e-07	1	0	0.0325	1.1086
YAL054C	YJL052W	1	0	1	0	1	0	1	0	0.0304	1.1281
YAL054C	YJL060W	1	0	1	0	1	0	1	0	0.0135	1.0834
YAL054C	YJL068C	1	0	1	0	1	0	1	0	0.0061	1.0579
YAL054C	YJL101C	1	0	1	0	1	0	1	0	0.0493	0.8915
YAL054C	YJL121C	0.9977663	0	0.9900979	0	0.9990045	0	0.9909693	0	0.027	0.9645
YAL054C	YJL130C	1	0	1	0	1	0	1	0	-0.0122	1.0657
YAL054C	YJL134W	1	0	1	0	1	0	1	0	0.01	1.0734
YAL054C	YJL137C	1	0	0.9995374	0	0.9994998	-4.99999999958867e-07	1	0	0.0057	1.0783
YAL054C	YJL153C	1	0	1	0	1	0	1	0	-0.0153	1.0398
YAL054C	YJL155C	1	0	1	0	1	0	1	0	0.0099	1.1271
YAL054C	YJL166W	0.6376473	0	0.6497752	-2.00000000005751e-07	0.6142944	1.00000000058387e-07	0.4780383	2.00000000005751e-07	-0.0117	0.7709
YAL054C	YJL196C	1	0	1	0	1	0	1	0	0.0067	1.0561
YAL054C	YJL198W	1	0	1	0	1	0	1	0	-0.0039	1.07
YAL054C	YJL212C	1	0	1	0	1	0	1	0	-0.0163	1.0565
YAL054C	YJR009C	1	0	1	0	1	0	1	0	0.007	1.1049
YAL054C	YJR010W	1	0	1	0	1	0	1	0	9e-04	1.1015
YAL054C	YJR019C	1	0	1	0	1	0	1	0	-0.0029	1.0769
YAL054C	YJR025C	1	0	1	0	1	0	1	0	-0.0044	1.017
YAL054C	YJR048W	1	0	0.969141	0	0.9683925	-3.00000000064138e-07	1	0	-0.0487	1.0078
YAL054C	YJR078W	1	0	1	0	1	0	1	0	0.0231	1.0799
YAL054C	YJR103W	1	0	1	0	1	0	1	0	-0.0095	1.045
YAL054C	YJR105W	0.9998371	0	0.9998658	-2.99999999953116e-07	0.9998441	-6.00000000017253e-07	0.9994771	0	0.0465	0.5432
YAL054C	YJR133W	1	0	1	0	1	0	1	0	-0.0812	0.9768
YAL054C	YJR137C	1	0	1	0	1	0	1	0	-0.0329	1.0115
YAL054C	YJR139C	1	0	1	0	1	0	1	0	0.085	0.8574
YAL054C	YJR152W	1	0	1	0	1	0	1	0	-0.0024	1.0898
YAL054C	YJR153W	1	0	1	0	1	0	1	0	0.0334	1.1377
YAL054C	YKL001C	1	0	1	0	1	0	1	0	-0.0115	1.0796
YAL054C	YKL008C	1	0	1	0	1	0	1	0	0.0015	1.0945
YAL054C	YKL026C	1	0	1	0	1	0	1	0	0.0094	1.1115
YAL054C	YKL029C	0.9961907	0	0.9975562	-9.99999999473644e-08	0.9958196	4.00000000011502e-07	0.9875149	0	-0.0027	1.0618
YAL054C	YKL055C	1	0	1	0	1	0	1	0	0.069	0.8757
YAL054C	YKL085W	1	0	1	0	0.9983011	4.00000000011502e-07	1	0	-0.0161	1.0597
YAL054C	YKL106W	1	0	1	0	0.998027	-4.99999999958867e-07	1	0	-0.0416	0.9527
YAL054C	YKL120W	1	0	1	0	1	0	1	0	-0.0359	1.0587
YAL054C	YKL127W	1	0	1	0	1	0	1	0	0.0245	1.062
YAL054C	YKL140W	1	0	1	0	1	0	1	0	0.0297	1.1481
YAL054C	YKL148C	1	0	0.9991643	0	0.9987156	-4.00000000011502e-07	1	0	0.0135	1.033
YAL054C	YKL184W	1	0	1	0	1	0	1	0	-0.0792	0.5078
YAL054C	YKL211C	1	0	1	0	1	0	1	0	0.0043	1.0367
YAL054C	YKL216W	1	0	1	0	1	0	1	0	-7e-04	1.0141
YAL054C	YKL217W	0.9956521	0	1	0	1	0	0.9837132	0	-0.0111	1.0738
YAL054C	YKR009C	1	0	1	0	1	0	1	0	0.0081	1.0794
YAL054C	YKR053C	1	0	1	0	1	0	1	0	0.0045	1.0824
YAL054C	YKR058W	1	0	0.9996631	2.00000000005751e-07	0.9996355	-2.99999999953116e-07	1	0	0.0099	1.0714
YAL054C	YKR061W	1	0	1	0	1	0	1	0	0.0176	1.0914
YAL054C	YKR067W	0.9999931	0	1	0	0.9999882	4.00000000011502e-07	0.9999577	0	0.0083	1.1042
YAL054C	YKR069W	1	0	1	0	1	0	1	0	0.0372	1.1069
YAL054C	YKR080W	1	0	0.9996655	0	0.9999115	0	1	0	0.0333	1.1045
YAL054C	YKR097W	1	0	1	0	1	0	1	0	-0.037	1.0054
YAL054C	YLL012W	1	0	1	0	1	0	1	0	0.0297	1.0779
YAL054C	YLL041C	0.9998991	0	0.9909363	-2.00000000005751e-07	0.9403401	6.00000000017253e-07	0.9992461	-4.00000000011502e-07	-0.0017	1.0133
YAL054C	YLL057C	1	0	1	0	1	0	1	0	-0.0226	1.0781
YAL054C	YLL061W	1	0	1	0	1	0	1	0	0.0157	1.1148
YAL054C	YLL062C	1	0	1	0	1	0	1	0	-0.0353	1.0761
YAL054C	YLR011W	0.9999941	0	1	0	1	0	0.999812	1.10000000008714e-06	0.0135	1.1615
YAL054C	YLR017W	1	0	1	0	1	0	1	0	0.0363	1.0997
YAL054C	YLR020C	1	0	1	0	1	0	1	0	0.0121	1.0813
YAL054C	YLR027C	0.9986242	0	0.9992558	1.00000000058387e-07	0.9991017	-1.00000000058387e-07	0.9918114	0	0.0488	0.286
YAL054C	YLR028C	1	0	1	0	1	0	1	0	0.0147	1.0941
YAL054C	YLR043C	1	0	1	0	1	0	1	0	-0.0246	1.0237
YAL054C	YLR044C	1	0	1	0	1	0	1	0	-0.0217	1.0264
YAL054C	YLR058C	0.9551857	0	0.9994446	-2.00000000005751e-07	0.9999344	-2.99999999953116e-07	0.8300123	0	0.025	1.1135
YAL054C	YLR070C	1	0	1	0	1	0	1	0	-4e-04	1.1063
YAL054C	YLR081W	1	0	1	0	1	0	1	0	-0.005	1.1296
YAL054C	YLR089C	1	0	1	0	0.9987822	0	1	0	-0.0359	0.8273
YAL054C	YLR109W	1	0	1	0	1	0	1	0	-0.0042	1.0661
YAL054C	YLR133W	1	0	1	0	1	0	1	0	-0.0157	1.0924
YAL054C	YLR134W	1	0	1	0	1	0	1	0	-0.0389	1.0399
YAL054C	YLR142W	0.9998991	0	0.9997341	0	1	0	0.9990405	-2.00000000005751e-07	0.0133	1.1089
YAL054C	YLR146C	1	0	1	0	1	0	1	0	-0.0167	1.0628
YAL054C	YLR172C	1	0	1	0	1	0	1	0	-0.0032	1.0568
YAL054C	YLR174W	0.9638025	0	0.9936966	3.00000000064138e-07	0.999578	-2.00000000005751e-07	0.8415547	0	-0.0019	1.0856
YAL054C	YLR180W	1	0	1	0	1	0	1	0	-0.0221	1.0066
YAL054C	YLR189C	1	0	1	0	1	0	1	0	0.0086	1.0605
YAL054C	YLR231C	1	0	1	0	1	0	1	0	-0.0363	1.0545
YAL054C	YLR237W	1	0	1	0	1	0	1	0	0.0322	1.0484
YAL054C	YLR258W	1	0	0.9997147	2.00000000005751e-07	0.9996911	2.00000000005751e-07	1	0	-0.0135	1.0808
YAL054C	YLR260W	1	0	1	0	1	0	1	0	0.0154	1.1146
YAL054C	YLR284C	1	0	1	0	1	0	1	0	0.0098	1.0725
YAL054C	YLR285W	1	0	1	0	1	0	1	0	0.0262	1.1165
YAL054C	YLR295C	0.6954112	0	0.6508367	1.00000000058387e-07	0.6723055	2.99999999953116e-07	0.6130067	0.00161540000000004	-0.0568	0.5614
YAL054C	YLR299W	1	0	1	0	1	0	1	0	0.0043	1.0936
YAL054C	YLR300W	1	0	1	0	1	0	1	0	-0.01	1.071
YAL054C	YLR304C	1	0	1	0	1	0	1	0	0.0389	0.4107
YAL054C	YLR307W	1	0	1	0	1	0	1	0	-0.0101	1.0999
YAL054C	YLR308W	1	0	1	0	1	0	1	0	8e-04	1.062
YAL054C	YLR328W	1	0	1	0	1	0	1	0	-0.009	1.0604
YAL054C	YLR354C	0.9989269	0	0.9954587	-9.99999999473644e-08	0.9990461	-5.99999999906231e-07	0.9984793	0	-0.0016	1.0821
YAL054C	YLR372W	1	0	1	0	1	0	1	0	-0.0216	0.9397
YAL054C	YLR377C	1	0	1	0	1	0	1	0	-0.0085	1.0445
YAL054C	YLR395C	0.634707	0	0.6497754	2.00000000005751e-07	0.6142942	0	0.3812308	0	0.0119	1.0287
YAL054C	YLR420W	1	0	1	0	1	0	1	0	0.017	1.0626
YAL054C	YLR432W	1	0	1	0	1	0	1	0	-0.0536	0.9653
YAL054C	YLR438W	1	0	1	0	1	0	1	0	5e-04	1.0587
YAL054C	YLR450W	1	0	1	0	1	0	1	0	0.0598	1.0828
YAL054C	YML004C	1	0	1	0	1	0	1	0	-3e-04	1.0743
YAL054C	YML035C	1	0	1	0	1	0	1	0	0.0181	1.0991
YAL054C	YML042W	1	0	1	0	1	0	1	0	-0.0483	1.0144
YAL054C	YML054C	1	0	1	0	1	0	1	0	0.0028	1.0809
YAL054C	YML056C	1	0	1	0	0.9999951	3.00000000064138e-07	1	0	0.0071	1.0703
YAL054C	YML059C	1	0	1	0	1	0	1	0	0.0179	1.1308
YAL054C	YML070W	1	0	1	0	1	0	1	0	0.0034	1.0589
YAL054C	YML075C	1	0	1	0	1	0	1	0	-0.0474	0.9838
YAL054C	YML081C-A	0.6954112	0	0.6508367	1.00000000058387e-07	0.6723055	2.99999999953116e-07	0.6130067	0.00161540000000004	-0.0057	0.9509
YAL054C	YML100W	1	0	0.9998676	0	0.9999106	0	1	0	-0.0238	1.0092
YAL054C	YML106W	1	0	1	0	1	0	1	0	-0.0091	0.9418
YAL054C	YML120C	1	0	0.996029	-9.99999999473644e-08	0.9630524	0	1	0	-0.0042	1.164
YAL054C	YML123C	1	0	1	0	1	0	1	0	-0.0432	0.9553
YAL054C	YMR006C	1	0	1	0	1	0	1	0	0.0161	1.0758
YAL054C	YMR008C	1	0	1	0	1	0	1	0	0.02	1.1076
YAL054C	YMR009W	1	0	1	0	1	0	1	0	0.0068	1.0462
YAL054C	YMR015C	1	0	1	0	1	0	1	0	-0.0071	1.0057
YAL054C	YMR020W	1	0	1	0	1	0	1	0	8e-04	1.0554
YAL054C	YMR083W	1	0	1	0	1	0	1	0	0.11	0.5743
YAL054C	YMR120C	1	0	1	0	1	0	1	0	-0.0025	1.0517
YAL054C	YMR145C	1	0	1	0	1	0	1	0	-0.0197	1.0759
YAL054C	YMR169C	1	0	1	0	1	0	1	0	-0.002	1.0923
YAL054C	YMR170C	1	0	0.9994145	-2.00000000005751e-07	1	0	1	0	-0.0347	1.1076
YAL054C	YMR189W	0.9531403	0	0.9999172	-2.00000000005751e-07	0.9998084	-9.99999999473644e-08	0.8789274	0	0.0137	1.0912
YAL054C	YMR207C	1	0	1	0	1	0	1	0	0.016	0.9294
YAL054C	YMR226C	1	0	1	0	1	0	1	0	0.0041	1.1043
YAL054C	YMR246W	1	0	1	0	1	0	1	0	0.0039	1.0827
YAL054C	YMR250W	1	0	1	0	1	0	1	0	-0.0315	1.0475
YAL054C	YMR256C	0.634707	0	0.6497754	2.00000000005751e-07	0.6142942	0	0.3812308	0	-0.0038	0.7533
YAL054C	YMR261C	1	0	0.9998606	0	0.9999058	0	1	0	-0.035	1.0334
YAL054C	YMR271C	1	0	1	0	1	0	1	0	-0.0091	1.0796
YAL054C	YMR272C	1	0	1	0	1	0	1	0	-0.087	0.8117
YAL054C	YMR289W	1	0	1	0	1	0	1	0	-0.0399	1.0355
YAL054C	YMR300C	1	0	1	0	1	0	1	0	0.0042	1.0943
YAL054C	YMR303C	1	0	1	0	1	0	1	0	-0.009	1.068
YAL054C	YMR313C	1	0	1	0	1	0	1	0	-0.0048	1.0838
YAL054C	YMR318C	1	0	1	0	1	0	1	0	0.0026	1.0854
YAL054C	YNL009W	1	0	1	0	1	0	1	0	0.0332	1.1389
YAL054C	YNL029C	1	0	1	0	1	0	1	0	0.0061	1.0731
YAL054C	YNL037C	0.9945364	0	0.9985938	9.99999999473644e-08	0.9995779	-6.00000000017253e-07	0.9826372	0	0.0097	0.8498
YAL054C	YNL052W	1	0	0.9775577	-1.00000000058387e-07	0.9770009	0	1	0	0.0427	0.9989
YAL054C	YNL071W	0.9924202	0	0.9974584	2.00000000005751e-07	0.9969673	4.99999999958867e-07	0.9877367	4.61999999999962e-05	-0.0404	0.9105
YAL054C	YNL101W	1	0	1	0	1	0	1	0	0.001	1.0929
YAL054C	YNL104C	1	0	1	0	1	0	1	0	0.0459	1.1143
YAL054C	YNL129W	1	0	1	0	1	0	1	0	-0.0026	1.1008
YAL054C	YNL130C	1	0	1	0	1	0	1	0	0.0293	1.1081
YAL054C	YNL141W	1	0	1	0	1	0	1	0	-0.0794	0.5963
YAL054C	YNR001C	1	0	1	0	1	0	1	0	-0.0093	1.0514
YAL054C	YNR008W	1	0	1	0	1	0	1	0	0.0035	1.0889
YAL054C	YNR012W	0.9990285	0	0.9992624	0	0.9990682	-5.00000000069889e-07	0.9983921	0	0.0076	1.084
YAL054C	YNR013C	1	0	1	0	1	0	1	0	0.0022	1.1064
YAL054C	YNR019W	1	0	1	0	1	0	1	0	0.0026	1.0746
YAL054C	YNR033W	1	0	1	0	1	0	1	0	-0.0119	1.0419
YAL054C	YNR041C	1	0	1	0	1	0	1	0	0.0621	0.9132
YAL054C	YNR057C	1	0	1	0	1	0	1	0	-0.0071	1.0697
YAL054C	YNR058W	1	0	1	0	1	0	1	0	-0.0027	1.0839
YAL054C	YOL011W	1	0	1	0	1	0	1	0	-0.0076	1.0553
YAL054C	YOL049W	1	0	1	0	1	0	1	0	0.0116	0.9871
YAL054C	YOL052C	1	0	1	0	1	0	1	0	0.029	0.8547
YAL054C	YOL055C	1	0	1	0	1	0	1	0	-0.0079	1.0543
YAL054C	YOL059W	1	0	1	0	1	0	1	0	-0.0082	1.0886
YAL054C	YOL061W	1	0	0.9999362	-9.99999999473644e-08	0.9999311	4.00000000011502e-07	1	0	0.0023	1.0593
YAL054C	YOL064C	1	0	1	0	1	0	1	0	-0.1397	0.7756
YAL054C	YOL065C	1	0	1	0	1	0	1	0	7e-04	1.098
YAL054C	YOL086C	1	0	1	0	1	0	1	0	0.0346	1.0508
YAL054C	YOL096C	1	0	1	0	1	0	1	0	0.0035	0.8725
YAL054C	YOL126C	0.9992865	0	0.9928926	-2.99999999953116e-07	0.9988991	0	0.9919609	0	0.042	1.1098
YAL054C	YOL136C	1	0	1	0	1	0	1	0	0.0013	1.0627
YAL054C	YOL151W	1	0	1	0	1	0	1	0	0.0145	1.0611
YAL054C	YOR040W	1	0	1	0	1	0	1	0	0.0742	1.1555
YAL054C	YOR065W	0.6376473	0	0.6497752	-2.00000000005751e-07	0.6142944	1.00000000058387e-07	0.4780383	2.00000000005751e-07	-6e-04	0.698
YAL054C	YOR071C	1	0	1	0	1	0	1	0	0.0239	1.1027
YAL054C	YOR099W	1	0	1	0	1	0	1	0	0.0337	1.0829
YAL054C	YOR100C	1	0	1	0	1	0	1	0	-0.0154	1.0431
YAL054C	YOR108W	1	0	1	0	1	0	1	0	0.0041	1.0625
YAL054C	YOR109W	1	0	1	0	1	0	1	0	-0.0251	0.9889
YAL054C	YOR120W	1	0	1	0	1	0	1	0	-0.0098	1.0817
YAL054C	YOR125C	1	0	1	0	1	0	1	0	-0.008	0.7507
YAL054C	YOR126C	1	0	1	0	1	0	1	0	0.0277	1.0949
YAL054C	YOR128C	1	0	1	0	1	0	1	0	-0.013	1.0763
YAL054C	YOR136W	0.9945364	0	0.9985938	9.99999999473644e-08	0.9995779	-6.00000000017253e-07	0.9826372	0	-0.1162	0.7307
YAL054C	YOR142W	1	0	0.9983876	0	0.9619236	-6.00000000017253e-07	1	0	-0.0097	1.0819
YAL054C	YOR155C	1	0	1	0	1	0	1	0	-0.0321	1.0892
YAL054C	YOR163W	1	0	1	0	1	0	1	0	-0.0105	1.063
YAL054C	YOR171C	1	0	1	0	1	0	1	0	-9e-04	1.0365
YAL054C	YOR180C	1	0	1	0	1	0	1	0	0.0072	1.0763
YAL054C	YOR184W	0.9838574	0	1	0	1	0	0.9225747	0	0.009	0.971
YAL054C	YOR192C	1	0	1	0	1	0	1	0	0.0106	1.102
YAL054C	YOR209C	1	0	1	0	1	0	1	0	-0.0061	1.0577
YAL054C	YOR221C	1	0	1	0	1	0	1	0	0.0415	0.8115
YAL054C	YOR241W	1	0	1	0	1	0	1	0	0.1074	0.3904
YAL054C	YOR245C	1	0	1	0	1	0	1	0	0.0028	1.0639
YAL054C	YOR317W	1	0	1	0	1	0	1	0	-0.003	1.0948
YAL054C	YOR323C	1	0	1	0	1	0	1	0	0.0087	0.1056
YAL054C	YOR347C	1	0	1	0	1	0	1	0	0.0069	1.1119
YAL054C	YOR348C	1	0	1	0	1	0	1	0	0.0193	1.0515
YAL054C	YOR360C	1	0	1	0	1	0	1	0	0.012	1.1278
YAL054C	YOR374W	1	0	1	0	1	0	1	0	-0.02	1.0196
YAL054C	YOR375C	1	0	1	0	1	0	1	0	-0.0233	1.0539
YAL054C	YOR377W	1	0	1	0	1	0	1	0	0.045	1.1323
YAL054C	YPL023C	1	0	1	0	1	0	1	0	0.0068	1.0296
YAL054C	YPL053C	1	0	1	0	1	0	1	0	-0.0129	1.0739
YAL054C	YPL057C	1	0	1	0	1	0	1	0	-0.0159	0.9209
YAL054C	YPL059W	1	0	1	0	1	0	1	0	-0.0177	0.1096
YAL054C	YPL061W	0.9994626	0	1	0	1	0	0.9968814	0	-0.0262	0.9891
YAL054C	YPL069C	1	0	1	0	1	0	1	0	-0.0281	0.6917
YAL054C	YPL078C	0.6954112	0	0.6508367	1.00000000058387e-07	0.6723055	2.99999999953116e-07	0.6130067	0.00161540000000004	-0.0061	0.5823
YAL054C	YPL087W	0.9999912	0	1	0	1	0	0.9999874	0	-8e-04	1.0796
YAL054C	YPL091W	1	0	1	0	1	0	1	0	0.0014	1.1103
YAL054C	YPL092W	1	0	1	0	1	0	1	0	0.0105	1.099
YAL054C	YPL110C	1	0	1	0	1	0	1	0	-0.0229	1.0673
YAL054C	YPL111W	1	0	1	0	1	0	1	0	-0.0046	1.0794
YAL054C	YPL148C	1	0	1	0	1	0	1	0	0.0633	0.7949
YAL054C	YPL188W	1	0	1	0	1	0	1	0	0.0994	0.2594
YAL054C	YPL214C	1	0	1	0	1	0	1	0	0.0052	1.1007
YAL054C	YPL244C	1	0	1	0	1	0	1	0	0.0011	1.0514
YAL054C	YPL258C	1	0	1	0	1	0	1	0	-0.0247	1.047
YAL054C	YPL262W	0.9998375	0	0.9905986	2.00000000005751e-07	0.9402467	-3.00000000064138e-07	0.9955015	0	0.06	0.9354
YAL054C	YPL271W	0.6954112	0	0.6508367	1.00000000058387e-07	0.6723055	2.99999999953116e-07	0.6130067	0.00161540000000004	0.0302	0.2191
YAL054C	YPL274W	1	0	1	0	1	0	1	0	-0.0169	1.0886
YAL054C	YPR001W	1	0	1	0	1	0	1	0	0.0085	1.1145
YAL054C	YPR002W	1	0	1	0	1	0	1	0	-0.0315	1.0493
YAL054C	YPR006C	1	0	1	0	1	0	1	0	-0.0045	1.1061
YAL054C	YPR020W	1	0	0.8318795	2.99999999953116e-07	0.8273136	0	1	0	0.0263	0.9551
YAL054C	YPR026W	1	0	1	0	1	0	1	0	0.0012	1.071
YAL054C	YPR060C	1	0	1	0	1	0	1	0	-0.0148	0.9379
YAL054C	YPR062W	1	0	1	0	1	0	1	0	0.0115	1.117
YAL054C	YPR069C	1	0	1	0	1	0	1	0	-0.012	0.7419
YAL054C	YPR074C	1	0	0.9999205	0	0.9999857	-1.00000000058387e-07	1	0	-0.0332	0.9582
YAL054C	YPR121W	1	0	1	0	1	0	1	0	-0.0191	1.0623
YAL054C	YPR138C	1	0	1	0	1	0	1	0	-0.0311	1.0236
YAL054C	YPR140W	1	0	1	0	1	0	1	0	-0.0038	1.0908
YAL054C	YPR145W	1	0	1	0	1	0	1	0	0.0131	1.0752
YAL054C	YPR160W	1	0	1	0	1	0	1	0	-0.0065	1.0874
YAL054C	YPR167C	1	0	1	0	1	0	1	0	0.0099	1.04
YAL054C	YPR184W	1	0	1	0	1	0	1	0	-0.0045	1.0519
YAL054C	YPR191W	0.6376473	0	0.6497752	-2.00000000005751e-07	0.6142944	1.00000000058387e-07	0.4780383	2.00000000005751e-07	-0.0072	0.7724
YAL060W	YBL011W	1	0	1	0	1	0	1	0	-0.017	0.9875
YAL060W	YBL015W	1	0	0.9999434	-2.00000000005751e-07	1	0	1	0	0.0121	1.0507
YAL060W	YBL039C	1	0	1	0	1	0	1	0	-0.006	0.9574
YAL060W	YBL045C	0.6376473	0	0.6497754	0	0.6104374	-0.00385689999999994	0.4780381	0	-0.0296	0.6505
YAL060W	YBL064C	1	0	1	0	1	0	1	0	-0.0185	1.0178
YAL060W	YBL068W	1	0	0.9999366	3.9999999990048e-07	0.999931	4.00000000011502e-07	1	0	-0.0161	0.9832
YAL060W	YBL098W	1	0	1	0	1	0	1	0	0.0041	1.0108
YAL060W	YBL099W	0.6954112	0	0.6508366	0	0.6723054	2.00000000005751e-07	0.6113913	0	0.0344	0.6623
YAL060W	YBR006W	1	0	1	0	1	0	1	0	0.0133	1.0308
YAL060W	YBR018C	1	0	0.9993584	-1.00000000058387e-07	0.999206	-4.99999999958867e-07	1	0	-0.0312	0.9769
YAL060W	YBR019C	1	0	1	0	1	0	1	0	0.0134	1.0125
YAL060W	YBR020W	1	0	1	0	1	0	1	0	-0.0017	1.0275
YAL060W	YBR026C	1	0	1	0	1	0	1	0	0.0302	0.7665
YAL060W	YBR035C	1	0	1	0	1	0	1	0	-0.0273	0.3223
YAL060W	YBR036C	0.9999454	0	0.9998579	9.99999999473644e-08	0.9998518	0	0.9998898	0	-0.1313	0.4083
YAL060W	YBR041W	0.9999912	0	1	4.69999999996862e-06	0.9999955	1.00000000058387e-07	0.9999874	0	0.0341	1.0579
YAL060W	YBR068C	1	0	1	0	1	0	1	0	0.0224	1.0629
YAL060W	YBR084W	1	0	1	0	0.9998081	-3.00000000064138e-07	1	0	0.0133	1.0691
YAL060W	YBR092C	1	0	1	0	1	0	1	0	-0.0045	1.0174
YAL060W	YBR145W	1	0	1	0	1	0	1	0	0.004	1.0441
YAL060W	YBR149W	1	0	1	0	1	0	1	0	-0.0056	1.0526
YAL060W	YBR161W	1	0	1	0	1	0	1	0	-0.0449	0.9805
YAL060W	YBR176W	1	0	1	0	1	0	1	0	-0.0268	1.0192
YAL060W	YBR183W	1	0	1	0	1	0	1	0	0.0238	1.0904
YAL060W	YBR199W	1	0	1	0	1	0	1	0	0.0089	1.0814
YAL060W	YBR205W	1	0	1	0	1	0	1	0	0.0049	1.0285
YAL060W	YBR208C	1	0	1	0	1	0	1	0	0.0172	1.055
YAL060W	YBR213W	1	0	1	0	1	0	1	0	0.004	1.0425
YAL060W	YBR218C	1	0	1	0	1	0	1	0	0.0375	1.0597
YAL060W	YBR221C	0.9924202	0	0.9974582	0	0.9969673	4.99999999958867e-07	0.9876905	0	0.0153	0.9655
YAL060W	YBR244W	1	0	1	0	1	0	1	0	-0.019	1.0192
YAL060W	YBR249C	1	0	1	0	1	0	1	0	-2e-04	1.0486
YAL060W	YBR263W	0.9600643	0	1	0	1	0	0.879321	0	-0.0206	1.0282
YAL060W	YBR291C	1	0	0.9985379	-2.00000000005751e-07	0.9990964	-4.00000000011502e-07	1	0	0.003	1.0365
YAL060W	YBR296C	1	0	0.9999735	-1.00000000058387e-07	0.9999715	1.00000000058387e-07	1	0	-0.0298	1.0252
YAL060W	YBR298C	1	0	1	0	1	0	1	0	-0.0156	0.9705
YAL060W	YBR299W	1	0	1	0	1	0	1	0	-0.0308	0.9863
YAL060W	YCL009C	1	0	1	0	1	0	1	0	0.0057	1.0797
YAL060W	YCL035C	1	0	1	0	1	0	1	0	0.0073	1.0681
YAL060W	YCL040W	1	0	1	0	1	0	1	0	-0.0193	1.0243
YAL060W	YCL050C	1	0	1	0	1	0	1	0	-0.033	0.9717
YAL060W	YCL064C	1	0	1	0	1	0	1	0	0.0093	1.103
YAL060W	YCR005C	1	0	1	0	1	0	1	0	-0.0071	1.0679
YAL060W	YCR034W	1	0	0.9999658	1.00000000058387e-07	1	0	1	0	0.0075	1.0518
YAL060W	YCR036W	1	0	1	0	1	0	1	0	-0.0087	1.062
YAL060W	YCR037C	1	0	1	0	1	0	1	0	0.0061	1.0886
YAL060W	YCR048W	1	0	1	0	1	0	1	0	4e-04	1.0223
YAL060W	YCR053W	1	0	1	0	1	0	1	0	-0.0101	0.6878
YAL060W	YCR083W	1	0	1	0	1	0	1	0	0.0051	1.0854
YAL060W	YCR098C	1	0	1	0	1	0	1	0	0.0043	1.0367
YAL060W	YDL066W	1	0	1	0	1	0	1	0	-0.0318	1.0171
YAL060W	YDL067C	0.634707	0	0.6497752	0	0.6104376	-0.00385659999999999	0.3812308	0	-0.0021	0.6981
YAL060W	YDL078C	1	0	1	0	1	0	1	0	0.0121	1.062
YAL060W	YDL080C	0.9951396	0	1	0	1	0	0.9720484	2.95000000000156e-05	0.0244	1.013
YAL060W	YDL085W	1	0	0.9999803	-2.99999999953116e-07	0.9999946	-6.00000000017253e-07	1	0	-0.0202	1.0209
YAL060W	YDL093W	1	0	0.9999763	1.00000000058387e-07	0.999974	2.00000000005751e-07	1	0	-0.0171	0.9786
YAL060W	YDL142C	1	0	1	0	1	0	1	0	-0.0235	0.8738
YAL060W	YDL168W	1	0	1	0	1	0	1	0	-0.0162	0.9975
YAL060W	YDL171C	0.9999711	0	1	0	1	0	0.9995098	0	-0.0267	0.9974
YAL060W	YDL174C	1	0	1	0	1	0	1	0	-0.0104	1.039
YAL060W	YDL178W	1	0	1	0	1	0	1	0	0.0213	1.0854
YAL060W	YDL210W	1	0	1	0	1	0	1	0	0.0137	1.0823
YAL060W	YDL215C	1	0	0.9976789	2.00000000005751e-07	1	0	1	0	-0.0011	1.0021
YAL060W	YDL238C	1	0	1	0	1	0	1	0	-0.0025	1.0571
YAL060W	YDR001C	1	0	1	0	1	0	1	0	-1e-04	1.0034
YAL060W	YDR007W	1	0	1	0	1	0	1	0	0.007	1.0042
YAL060W	YDR017C	1	0	1	0	1	0	1	0	0.023	0.6621
YAL060W	YDR019C	0.9531403	0	0.9999173	-9.99999999473644e-08	0.9998084	-9.99999999473644e-08	0.8789274	0	0.007	1.0312
YAL060W	YDR035W	1	0	1	0	1	0	1	0	-0.0421	0.9755
YAL060W	YDR046C	1	0	1	0	1	0	1	0	-0.0067	1.0488
YAL060W	YDR058C	1	0	1	0	1	0	1	0	-0.0401	0.9502
YAL060W	YDR072C	0.9999652	0	0.9999333	-9.99999999473644e-08	0.99993	-6.00000000017253e-07	0.9999457	0	-0.0111	1.0218
YAL060W	YDR098C	1	0	1	0	1	0	1	0	-0.0358	0.9786
YAL060W	YDR127W	1	0	1	0	1	0	1	0	0.0229	0.8595
YAL060W	YDR148C	1	0	0.9981181	4.00000000011502e-07	0.9605757	2.00000000005751e-07	1	0	-0.037	0.9411
YAL060W	YDR158W	1	0	1	0	1	0	1	0	-0.0572	0.8549
YAL060W	YDR178W	0.9998991	0	0.9909363	-2.00000000005751e-07	0.9403396	1.00000000058387e-07	0.9992465	0	-0.0121	1.0032
YAL060W	YDR204W	1	0	1	0	1	0	1	0	-0.0436	0.7326
YAL060W	YDR256C	1	0	1	0	1	0	1	0	-0.0012	1.0252
YAL060W	YDR261C	1	0	1	0	1	0	1	0	0.0114	1.0307
YAL060W	YDR272W	1	0	1	0	1	0	1	0	0.0236	1.0565
YAL060W	YDR284C	1	0	1	0	1	0	1	0	0.0057	1.0735
YAL060W	YDR294C	1	0	1	0	1	0	1	0	-7e-04	1.005
YAL060W	YDR297W	1	0	1	0	1	0	1	0	0.0079	1.0591
YAL060W	YDR305C	1	0	1	0	1	0	1	0	0.0046	1.0016
YAL060W	YDR315C	1	0	1	0	1	0	1	0	0.0246	0.8564
YAL060W	YDR321W	1	0	1	0	1	0	1	0	0.0017	1.0088
YAL060W	YDR354W	1	0	1	0	1	0	1	0	0.056	0.9064
YAL060W	YDR368W	1	0	1	0	1	0	1	0	0.0061	1.0463
YAL060W	YDR380W	0.9994514	0	1	0	1	0	0.9956155	0	-0.0045	1.0499
YAL060W	YDR399W	1	0	1	0	1	0	1	0	4e-04	0.9868
YAL060W	YDR400W	1	0	1	0	1	0	1	0	-0.0109	1.0139
YAL060W	YDR408C	1	0	1	0	1	0	1	0	0.0274	1.0947
YAL060W	YDR453C	1	0	1	0	1	0	1	0	0.0136	1.0457
YAL060W	YDR481C	1	0	1	0	1	0	1	0	-0.0043	1.0532
YAL060W	YDR502C	1	0	1	0	1	0	1	0	-0.0249	0.9771
YAL060W	YDR503C	1	0	1	0	1	0	1	0	0.0048	1.0421
YAL060W	YDR513W	1	0	1	0	1	0	1	0	-0.022	0.9856
YAL060W	YDR529C	0.6376473	0	0.6497754	0	0.6104374	-0.00385689999999994	0.4780381	0	-0.0092	0.6429
YAL060W	YDR530C	1	0	1	0	1	0	1	0	-0.0019	1.0626
YAL060W	YER052C	1	0	1	0	1	0	1	0	0.0036	0.9791
YAL060W	YER056C	1	0	1	0	1	0	1	0	-0.0025	1.0049
YAL060W	YER060W	1	0	1	0	1	0	1	0	-0.0235	0.9967
YAL060W	YER061C	1	0	1	0	1	0	1	0	0.0349	0.7848
YAL060W	YER062C	1	0	1	0	1	0	1	0	-0.0315	0.9921
YAL060W	YER065C	0.970253	0	0.9998218	2.99999999953116e-07	1	0	0.847467	-0.00144350000000004	-0.0014	1.0414
YAL060W	YER073W	1	0	1	0	1	0	1	0	-0.0172	1.029
YAL060W	YER081W	1	0	1	0	1	0	1	0	-0.0369	0.9686
YAL060W	YER086W	1	0	1	0	1	0	1	0	0.1284	0.4299
YAL060W	YER090W	1	0	1	0	1	0	1	0	-0.0163	0.9627
YAL060W	YER091C	0.9999276	0	0.9984711	0	0.9984393	-4.00000000011502e-07	0.9994782	0	-0.0185	0.9533
YAL060W	YER170W	1	0	1	0	1	0	1	0	-0.0167	1.0496
YAL060W	YER174C	1	0	1	0	1	0	1	0	-0.0152	1.0354
YAL060W	YER175C	1	0	1	0	1	0	1	0	-0.0197	1.0313
YAL060W	YER178W	0.9924202	0	0.9974582	0	0.9969673	4.99999999958867e-07	0.9876905	0	0.0409	0.8801
YAL060W	YER183C	1	0	1	0	1	0	1	0	0.0078	1.0625
YAL060W	YFL030W	0.970253	0	0.9998215	0	1	0	0.8940454	0.00115209999999999	-0.0119	1.0632
YAL060W	YFL053W	1	0	1	0	1	0	1	0	-0.0223	1.0049
YAL060W	YFR015C	1	0	0.9997166	-2.00000000005751e-07	0.9996937	-9.99999999473644e-08	1	0	0.0044	1.0144
YAL060W	YFR030W	1	0	1	0	1	0	1	0	0.0101	1.0346
YAL060W	YFR033C	0.6376473	0	0.6497754	0	0.6104374	-0.00385689999999994	0.4780381	0	0.0155	1.0509
YAL060W	YFR047C	1	0	1	0	1	0	1	0	-0.0079	0.9638
YAL060W	YFR053C	1	0	1	0	1	0	1	0	-0.0152	1.0378
YAL060W	YGL009C	1	0	1	0	1	0	1	0	-0.0222	1.0248
YAL060W	YGL037C	1	0	1	0	1	0	1	0	-0.0128	1.0138
YAL060W	YGL062W	1	0	1	0	1	0	1	0	-0.001	1.0422
YAL060W	YGL084C	1	0	1	0	1	0	1	0	-0.0042	0.8838
YAL060W	YGL125W	1	0	1	0	1	0	1	0	-0.0021	1.0254
YAL060W	YGL148W	1	0	1	0	1	0	1	0	0.0123	0.928
YAL060W	YGL202W	0.9901344	0	0.9994042	-3.00000000064138e-07	0.9996315	4.99999999958867e-07	0.9493545	0	0.0046	0.9539
YAL060W	YGL205W	1	0	1	0	1	0	1	0	0.0016	0.9885
YAL060W	YGL224C	1	0	1	0	1	0	1	0	-0.0437	0.9891
YAL060W	YGL234W	1	0	1	0	1	0	1	0	-9e-04	1.0548
YAL060W	YGL248W	1	0	1	0	1	0	1	0	0.0246	1.0568
YAL060W	YGL253W	1	0	1	0	1	0	1	0	0.0105	0.951
YAL060W	YGL256W	1	0	1	0	1	0	1	0	-0.0203	1.0465
YAL060W	YGR007W	1	0	1	0	1	0	1	0	-0.0045	1.0113
YAL060W	YGR010W	1	0	1	0	1	0	1	0	-0.0028	1.0581
YAL060W	YGR019W	1	0	1	0	1	0	1	0	-0.0129	1.0165
YAL060W	YGR061C	1	0	1	0	1	0	1	0	0.0292	1.0755
YAL060W	YGR087C	1	0	1	0	1	0	1	0	0.0155	1.0458
YAL060W	YGR088W	1	0	1	0	1	0	1	0	0.0123	1.0637
YAL060W	YGR124W	1	0	1	0	1	0	1	0	0.0048	1.0289
YAL060W	YGR143W	1	0	1	0	1	0	1	0	-0.0628	0.9816
YAL060W	YGR155W	1	0	1	0	1	0	1	0	-0.08	0.3595
YAL060W	YGR157W	1	0	1	0	1	0	1	0	-0.0152	0.6168
YAL060W	YGR170W	1	0	1	0	1	0	1	0	-0.0075	0.9899
YAL060W	YGR177C	1	0	1	0	1	0	1	0	-0.0251	1.0169
YAL060W	YGR183C	0.6376473	0	0.6497754	0	0.6104374	-0.00385689999999994	0.4780381	0	-0.0049	0.8182
YAL060W	YGR192C	1	0	1	0	1	0	1	0	-0.0418	0.9494
YAL060W	YGR193C	0.9924202	0	0.9974582	0	0.9969673	4.99999999958867e-07	0.9876905	0	-0.008	1.0083
YAL060W	YGR194C	1	0	1	0	1	0	1	0	-0.0036	1.0151
YAL060W	YGR202C	1	0	1	0	1	0	1	0	-0.0085	1.0332
YAL060W	YGR208W	0.9838574	0	1	0	1	0	0.9225747	0	-0.0163	0.9089
YAL060W	YGR209C	1	0	1	0	1	0	0.9999731	0	-0.012	1.0878
YAL060W	YGR240C	0.4315119	0	1	0	1	0	0.1390449	0	-0.0624	0.3921
YAL060W	YGR244C	1	0	0.9983878	2.00000000005751e-07	0.961924	-2.00000000005751e-07	1	0	-0.0115	1.0429
YAL060W	YGR248W	1	0	1	0	1	0	1	0	-0.0053	1.0407
YAL060W	YGR254W	1	0	1	0	1	0	1	0	0.0212	1.0493
YAL060W	YGR256W	1	0	1	0	1	0	1	0	-0.0269	1.0136
YAL060W	YGR260W	1	0	1	0	1	0	1	0	-0.0154	0.9704
YAL060W	YGR282C	1	0	1	0	1	0	1	0	-0.0292	1.0313
YAL060W	YGR286C	1	0	1	0	1	0	1	0	-0.0073	0.9722
YAL060W	YGR287C	1	0	1	0	1	0	1	0	-0.0041	1.0393
YAL060W	YGR289C	1	0	1	0	1	0	1	0	-0.0065	1.0188
YAL060W	YHL016C	1	0	1	0	1	0	1	0	-0.0117	1.0049
YAL060W	YHL032C	1	0	1	0	1	0	1	0	-0.0082	1.0253
YAL060W	YHR001W-A	0.6376473	0	0.6497754	0	0.6104374	-0.00385689999999994	0.4780381	0	-0.0024	0.9934
YAL060W	YHR037W	0.9998991	0	0.9997339	-1.00000000058387e-07	1	0	0.9990407	0	-0.0035	1.0125
YAL060W	YHR046C	1	0	1	0	1	0	1	0	-0.0153	0.9738
YAL060W	YHR067W	1	0	1	0	1	0	1	0	0.0384	0.8326
YAL060W	YHR104W	1	0	1	0	1	0	1	0	0.0019	1.0228
YAL060W	YHR106W	1	0	1	0	1	0	1	0	-0.0024	1.0415
YAL060W	YHR123W	1	0	1	0	1	0	1	0	0.005	1.0196
YAL060W	YHR137W	0.9864696	0	0.9994045	0	0.9996314	-1.00000000058387e-07	0.9376751	0	0.0072	1.0393
YAL060W	YHR163W	1	0	0.9999426	0	0.9999794	4.00000000011502e-07	1	0	-0.0261	1.0142
YAL060W	YHR183W	1	0	1	0	1	0	1	0	0.0383	0.3593
YAL060W	YIL002C	1	0	1	0	1	0	1	0	0.0164	1.0101
YAL060W	YIL053W	1	0	1	0	1	0	1	0	-0.0218	0.9479
YAL060W	YIL074C	1	0	1	0	1	0	1	0	0.0134	1.0443
YAL060W	YIL099W	1	0	1	0	1	0	1	0	-0.0094	1.0154
YAL060W	YIL107C	1	0	1	0	1	0	1	0	0.0255	1.0439
YAL060W	YIL124W	1	0	0.9999884	-2.00000000005751e-07	0.9999943	4.00000000011502e-07	1	0	0.0027	1.0468
YAL060W	YIL145C	1	0	1	0	1	0	1	0	-0.0078	0.9865
YAL060W	YIL155C	1	0	1	0	1	0	1	0	-0.0165	1.0241
YAL060W	YIL160C	1	0	1	0	1	0	1	0	-0.0018	1.0371
YAL060W	YIL162W	1	0	1	0	1	0	1	0	0.0014	1.0495
YAL060W	YIR027C	1	0	1	0	1	0	1	0	7e-04	0.9943
YAL060W	YIR028W	1	0	1	0	1	0	1	0	0.0573	1.0731
YAL060W	YIR029W	1	0	1	0	1	0	1	0	-0.0078	1.0412
YAL060W	YIR031C	1	0	1	0	1	0	1	0	-0.0266	0.9877
YAL060W	YIR032C	1	0	1	0	1	0	1	0	-0.0018	1.0366
YAL060W	YIR037W	1	0	1	0	1	0	1	0	-0.0148	1.0134
YAL060W	YJL045W	1	0	0.9991447	-1.00000000058387e-07	0.9986857	0	1	0	0.0314	1.0603
YAL060W	YJL052W	1	0	1	0	1	0	1	0	-0.0027	1.0468
YAL060W	YJL060W	1	0	1	0	1	0	1	0	-0.0235	0.9994
YAL060W	YJL068C	1	0	1	0	1	0	1	0	3e-04	1.0059
YAL060W	YJL101C	1	0	1	0	1	0	1	0	-0.0031	0.8021
YAL060W	YJL121C	0.9977663	0	0.9900979	0	0.9990049	4.00000000011502e-07	0.9909693	0	0.0154	0.9117
YAL060W	YJL130C	1	0	1	0	1	0	1	0	9e-04	1.0315
YAL060W	YJL134W	1	0	1	0	1	0	1	0	-0.025	0.9917
YAL060W	YJL137C	1	0	0.9995374	0	0.9994998	-4.99999999958867e-07	1	0	0.0281	1.0536
YAL060W	YJL153C	1	0	1	0	1	0	1	0	-0.0158	0.993
YAL060W	YJL155C	1	0	1	0	1	0	1	0	0.0086	1.0768
YAL060W	YJL166W	0.6376473	0	0.6497754	0	0.6104374	-0.00385689999999994	0.4780381	0	-0.0272	0.721
YAL060W	YJL196C	1	0	1	0	1	0	1	0	-0.0112	0.9921
YAL060W	YJL198W	1	0	1	0	1	0	1	0	-0.0185	1.0082
YAL060W	YJL212C	1	0	1	0	1	0	1	0	-0.0067	1.0191
YAL060W	YJR009C	1	0	1	0	1	0	1	0	0.0152	1.065
YAL060W	YJR010W	1	0	1	0	1	0	1	0	-0.0118	1.0405
YAL060W	YJR019C	1	0	1	0	1	0	1	0	0.0021	1.0345
YAL060W	YJR025C	1	0	1	0	1	0	1	0	-0.0073	0.9693
YAL060W	YJR048W	1	0	0.969141	0	0.9683927	-1.00000000058387e-07	1	0	-0.0396	0.9704
YAL060W	YJR078W	1	0	1	0	1	0	1	0	-0.0252	0.9852
YAL060W	YJR103W	1	0	1	0	1	0	1	0	-0.02	0.9882
YAL060W	YJR105W	0.9998371	0	0.9998661	0	0.9998448	9.99999999473644e-08	0.9994771	0	0.0192	0.4941
YAL060W	YJR133W	1	0	1	0	1	0	1	0	-0.0112	1.0003
YAL060W	YJR137C	1	0	1	0	1	0	1	0	-0.0021	0.9964
YAL060W	YJR139C	1	0	1	0	1	0	1	0	0.0171	0.7556
YAL060W	YJR152W	1	0	1	0	1	0	1	0	-0.0069	1.0373
YAL060W	YJR153W	1	0	1	0	1	0	1	0	-5e-04	1.0554
YAL060W	YKL001C	1	0	1	0	1	0	1	0	0.0018	1.045
YAL060W	YKL008C	1	0	1	0	1	0	1	0	-0.0074	1.0377
YAL060W	YKL026C	1	0	1	0	1	0	1	0	0.0013	1.0551
YAL060W	YKL029C	0.9961907	0	0.9975563	0	0.9958196	4.00000000011502e-07	0.9875149	0	0.0034	1.0212
YAL060W	YKL055C	1	0	1	0	1	0	1	0	0.0049	0.7762
YAL060W	YKL085W	1	0	1	0	0.9983012	4.99999999958867e-07	1	0	-0.0017	1.027
YAL060W	YKL106W	1	0	1	0	0.9980276	1.00000000058387e-07	1	0	0.0047	0.9553
YAL060W	YKL120W	1	0	1	0	1	0	1	0	-0.0211	1.0256
YAL060W	YKL127W	1	0	1	0	1	0	1	0	-0.0071	0.9849
YAL060W	YKL140W	1	0	1	0	1	0	1	0	0.0428	1.1122
YAL060W	YKL148C	1	0	0.9991645	2.00000000005751e-07	0.998716	0	1	0	-0.0213	0.9534
YAL060W	YKL184W	1	0	1	0	1	0	1	0	0.0801	0.6413
YAL060W	YKL211C	1	0	1	0	1	0	1	0	0.002	0.9891
YAL060W	YKL216W	1	0	1	0	1	0	1	0	-0.0303	0.94
YAL060W	YKL217W	0.9956521	0	1	0	1	0	0.9837132	0	0.0093	1.0466
YAL060W	YKR009C	1	0	1	0	1	0	1	0	0.0131	1.0374
YAL060W	YKR053C	1	0	1	0	1	0	1	0	0.0587	1.0893
YAL060W	YKR058W	1	0	0.9996628	-1.00000000058387e-07	0.9996352	-6.00000000017253e-07	1	0	0.0225	1.0375
YAL060W	YKR061W	1	0	1	0	1	0	1	0	-0.0172	1.0095
YAL060W	YKR067W	0.9999931	0	1	0	0.9999878	0	0.9999577	0	0.0123	1.0602
YAL060W	YKR069W	1	0	1	0	1	0	1	0	-0.0052	1.0175
YAL060W	YKR080W	1	0	0.9996656	1.00000000058387e-07	0.999912	5.00000000069889e-07	1	0	0.0134	1.0376
YAL060W	YKR097W	1	0	1	0	1	0	1	0	-0.0044	0.9922
YAL060W	YLL012W	1	0	1	0	1	0	1	0	-0.0203	0.9819
YAL060W	YLL041C	0.9998991	0	0.9909363	-2.00000000005751e-07	0.9403396	1.00000000058387e-07	0.9992465	0	0.0192	0.9897
YAL060W	YLL057C	1	0	1	0	1	0	1	0	0.0214	1.0738
YAL060W	YLL061W	1	0	1	0	1	0	1	0	-0.0122	1.0386
YAL060W	YLL062C	1	0	1	0	1	0	1	0	-0.0048	1.0579
YAL060W	YLR011W	0.9999941	0	1	0	1	0	0.9998109	0	-0.0012	1.0964
YAL060W	YLR017W	1	0	1	0	1	0	1	0	-0.0218	0.9949
YAL060W	YLR020C	1	0	1	0	1	0	1	0	0.0023	1.0245
YAL060W	YLR027C	0.9986242	0	0.9992554	-2.99999999953116e-07	0.9991018	0	0.9918114	0	-0.0033	0.2235
YAL060W	YLR028C	1	0	1	0	1	0	1	0	-0.0084	1.0236
YAL060W	YLR043C	1	0	1	0	1	0	1	0	0.0075	1.0098
YAL060W	YLR044C	1	0	1	0	1	0	1	0	-0.0197	0.9824
YAL060W	YLR058C	0.9551857	0	0.9994444	-4.00000000011502e-07	0.9999348	1.00000000058387e-07	0.8300123	0	0.0337	1.0744
YAL060W	YLR070C	1	0	1	0	1	0	1	0	-0.0084	1.0498
YAL060W	YLR081W	1	0	1	0	1	0	1	0	0.0029	1.0877
YAL060W	YLR089C	1	0	1	0	0.9987818	-3.9999999990048e-07	1	0	0.0244	0.8497
YAL060W	YLR109W	1	0	1	0	1	0	1	0	-0.0091	1.0143
YAL060W	YLR133W	1	0	1	0	1	0	1	0	-0.0285	1.031
YAL060W	YLR134W	1	0	1	0	1	0	1	0	-0.009	1.0224
YAL060W	YLR142W	0.9998991	0	0.9997339	-2.00000000005751e-07	1	0	0.9990407	0	-0.0305	1.0169
YAL060W	YLR146C	1	0	1	0	1	0	1	0	-0.0113	1.0208
YAL060W	YLR172C	1	0	1	0	1	0	1	0	-0.0076	1.0059
YAL060W	YLR174W	0.9638025	0	0.9936963	0	0.999578	-2.00000000005751e-07	0.8415547	0	-0.0255	1.0142
YAL060W	YLR180W	1	0	1	0	1	0	1	0	0.0508	1.0344
YAL060W	YLR189C	1	0	1	0	1	0	1	0	-0.0163	0.9893
YAL060W	YLR231C	1	0	1	0	1	0	1	0	0.011	1.054
YAL060W	YLR237W	1	0	1	0	1	0	1	0	0.0049	0.9764
YAL060W	YLR258W	1	0	0.9997143	-2.00000000005751e-07	0.9996913	3.9999999990048e-07	1	0	0.0095	1.0558
YAL060W	YLR284C	1	0	1	0	1	0	1	0	0.0553	1.0713
YAL060W	YLR285W	1	0	1	0	1	0	1	0	-0.0174	1.025
YAL060W	YLR295C	0.6954112	0	0.6508366	0	0.6723054	2.00000000005751e-07	0.6113913	0	-6e-04	0.5904
YAL060W	YLR299W	1	0	1	0	1	0	1	0	-0.0217	1.0196
YAL060W	YLR300W	1	0	1	0	1	0	1	0	-0.0047	1.0288
YAL060W	YLR307W	1	0	1	0	1	0	1	0	-0.014	1.0472
YAL060W	YLR308W	1	0	1	0	1	0	1	0	0.0069	1.0215
YAL060W	YLR328W	1	0	1	0	1	0	1	0	-0.0048	1.0177
YAL060W	YLR354C	0.9989269	0	0.9954589	1.00000000058387e-07	0.9990467	0	0.9984793	0	-0.0121	1.024
YAL060W	YLR372W	1	0	1	0	1	0	1	0	-0.0503	0.8689
YAL060W	YLR377C	1	0	1	0	1	0	1	0	-0.0153	0.9915
YAL060W	YLR395C	0.634707	0	0.6497752	0	0.6104376	-0.00385659999999999	0.3812308	0	-0.002	0.9702
YAL060W	YLR420W	1	0	1	0	1	0	1	0	0.0016	1.0014
YAL060W	YLR432W	1	0	1	0	1	0	1	0	0.0086	0.9828
YAL060W	YLR438W	1	0	1	0	1	0	1	0	-0.0212	0.9906
YAL060W	YLR450W	1	0	1	0	1	0	1	0	-0.0084	0.9696
YAL060W	YML004C	1	0	1	0	1	0	1	0	-0.0211	1.0064
YAL060W	YML035C	1	0	1	0	1	0	1	0	0.0026	1.0361
YAL060W	YML042W	1	0	1	0	1	0	1	0	0.0364	1.0525
YAL060W	YML054C	1	0	1	0	1	0	1	0	-0.0012	1.0296
YAL060W	YML056C	1	0	1	0	0.9999945	-2.99999999953116e-07	1	0	-0.0017	1.0148
YAL060W	YML059C	1	0	1	0	1	0	1	0	-0.0214	1.0426
YAL060W	YML070W	1	0	1	0	1	0	1	0	-0.0079	1.0012
YAL060W	YML075C	1	0	1	0	1	0	1	0	-0.0347	0.9512
YAL060W	YML081C-A	0.6954112	0	0.6508366	0	0.6723054	2.00000000005751e-07	0.6113913	0	-0.0033	0.9113
YAL060W	YML100W	1	0	0.9998676	0	0.9999113	6.99999999964618e-07	1	0	-0.0248	0.9628
YAL060W	YML106W	1	0	1	0	1	0	1	0	-0.0221	0.887
YAL060W	YML120C	1	0	0.9960292	9.99999999473644e-08	0.9630528	4.00000000011502e-07	1	0	5e-04	1.1174
YAL060W	YML123C	1	0	1	0	1	0	1	0	0.0054	0.9601
YAL060W	YMR006C	1	0	1	0	1	0	1	0	0.0194	1.0326
YAL060W	YMR008C	1	0	1	0	1	0	1	0	-9e-04	1.039
YAL060W	YMR009W	1	0	1	0	1	0	1	0	-0.03	0.9638
YAL060W	YMR015C	1	0	1	0	1	0	1	0	-0.0262	0.9422
YAL060W	YMR020W	1	0	1	0	1	0	1	0	0.0024	1.0108
YAL060W	YMR120C	1	0	1	0	1	0	1	0	0.0083	1.0163
YAL060W	YMR145C	1	0	1	0	1	0	1	0	0.0018	1.0494
YAL060W	YMR169C	1	0	1	0	1	0	1	0	-0.0087	1.0376
YAL060W	YMR170C	1	0	0.9994144	-2.99999999953116e-07	1	0	1	0	-0.0276	1.0646
YAL060W	YMR189W	0.9531403	0	0.9999173	-9.99999999473644e-08	0.9998084	-9.99999999473644e-08	0.8789274	0	-0.011	1.0192
YAL060W	YMR207C	1	0	1	0	1	0	1	0	-0.0559	0.8174
YAL060W	YMR226C	1	0	1	0	1	0	1	0	0.0435	1.0954
YAL060W	YMR246W	1	0	1	0	1	0	1	0	-0.012	1.0195
YAL060W	YMR250W	1	0	1	0	1	0	1	0	0.0092	1.0408
YAL060W	YMR256C	0.634707	0	0.6497752	0	0.6104376	-0.00385659999999999	0.3812308	0	-0.0097	0.7141
YAL060W	YMR261C	1	0	0.9998608	2.00000000005751e-07	0.9999065	7.0000000007564e-07	1	0	-0.0109	1.0106
YAL060W	YMR271C	1	0	1	0	1	0	1	0	-0.0088	1.0321
YAL060W	YMR272C	1	0	1	0	1	0	1	0	-0.0242	0.8351
YAL060W	YMR300C	1	0	1	0	1	0	1	0	-0.0074	1.0348
YAL060W	YMR303C	1	0	1	0	1	0	1	0	-0.039	0.9908
YAL060W	YMR313C	1	0	1	0	1	0	1	0	-0.0056	1.0352
YAL060W	YMR318C	1	0	1	0	1	0	1	0	-0.0057	1.0296
YAL060W	YNL009W	1	0	1	0	1	0	1	0	-0.009	1.0481
YAL060W	YNL029C	1	0	1	0	1	0	1	0	-0.0062	1.014
YAL060W	YNL037C	0.9945364	0	0.9985938	9.99999999473644e-08	0.9995785	0	0.9826372	0	-0.0228	0.7804
YAL060W	YNL052W	1	0	0.9775579	9.99999999473644e-08	0.9770005	-3.9999999990048e-07	1	0	0.0061	0.9203
YAL060W	YNL071W	0.9924202	0	0.9974582	0	0.9969673	4.99999999958867e-07	0.9876905	0	-0.0053	0.9039
YAL060W	YNL101W	1	0	1	0	1	0	1	0	0.0032	1.0472
YAL060W	YNL104C	1	0	1	0	1	0	1	0	0.007	1.0285
YAL060W	YNL129W	1	0	1	0	1	0	1	0	-0.0276	1.0274
YAL060W	YNL130C	1	0	1	0	1	0	1	0	-0.0177	1.0137
YAL060W	YNL141W	1	0	1	0	1	0	1	0	-0.0132	0.6329
YAL060W	YNR001C	1	0	1	0	1	0	1	0	0.0058	1.0199
YAL060W	YNR008W	1	0	1	0	1	0	1	0	0.0231	1.0609
YAL060W	YNR012W	0.9990285	0	0.9992626	2.00000000005751e-07	0.9990681	-6.00000000017253e-07	0.9983921	0	-3e-04	1.0288
YAL060W	YNR013C	1	0	1	0	1	0	1	0	0.0142	1.0699
YAL060W	YNR019W	1	0	1	0	1	0	1	0	0.0024	1.0273
YAL060W	YNR033W	1	0	1	0	1	0	1	0	-0.0048	1.0028
YAL060W	YNR041C	1	0	1	0	1	0	1	0	-0.0182	0.7956
YAL060W	YNR057C	1	0	1	0	1	0	1	0	0.0023	1.0318
YAL060W	YNR058W	1	0	1	0	1	0	1	0	-0.0024	1.0365
YAL060W	YOL011W	1	0	1	0	1	0	1	0	-0.0129	1.0034
YAL060W	YOL049W	1	0	1	0	1	0	1	0	0.01	0.9426
YAL060W	YOL052C	1	0	1	0	1	0	1	0	0.0133	0.8028
YAL060W	YOL055C	1	0	1	0	1	0	1	0	-0.0073	1.0083
YAL060W	YOL059W	1	0	1	0	1	0	1	0	-0.0061	1.0425
YAL060W	YOL061W	1	0	0.9999363	0	0.9999306	-9.99999999473644e-08	1	0	0.0114	1.022
YAL060W	YOL064C	1	0	1	0	1	0	1	0	-0.0041	0.871
YAL060W	YOL065C	1	0	1	0	1	0	1	0	0.0037	1.0529
YAL060W	YOL086C	1	0	1	0	1	0	1	0	0.0062	0.9778
YAL060W	YOL096C	1	0	1	0	1	0	1	0	-0.027	0.8039
YAL060W	YOL126C	0.9992865	0	0.9928926	-2.99999999953116e-07	0.9988996	4.99999999958867e-07	0.9919609	0	-0.0217	0.9993
YAL060W	YOL136C	1	0	1	0	1	0	1	0	-0.027	0.9878
YAL060W	YOL151W	1	0	1	0	1	0	1	0	0.0012	1.0019
YAL060W	YOR040W	1	0	1	0	1	0	1	0	-0.0276	1.0063
YAL060W	YOR071C	1	0	1	0	1	0	1	0	0.0191	1.0506
YAL060W	YOR099W	1	0	1	0	1	0	1	0	-0.0155	0.9876
YAL060W	YOR100C	1	0	1	0	1	0	1	0	-0.0226	0.9894
YAL060W	YOR108W	1	0	1	0	1	0	1	0	-0.0135	0.9984
YAL060W	YOR109W	1	0	1	0	1	0	1	0	-0.0294	0.94
YAL060W	YOR120W	1	0	1	0	1	0	1	0	-0.0023	1.0413
YAL060W	YOR125C	1	0	1	0	1	0	1	0	0.0367	0.762
YAL060W	YOR126C	1	0	1	0	1	0	1	0	-2e-04	1.0201
YAL060W	YOR128C	1	0	1	0	1	0	1	0	0.0115	1.053
YAL060W	YOR136W	0.9945364	0	0.9985938	9.99999999473644e-08	0.9995785	0	0.9826372	0	0.0073	0.817
YAL060W	YOR142W	1	0	0.9983876	0	0.961924	-2.00000000005751e-07	1	0	-0.0121	1.0317
YAL060W	YOR155C	1	0	1	0	1	0	1	0	-0.0316	1.0405
YAL060W	YOR163W	1	0	1	0	1	0	1	0	-0.0194	1.007
YAL060W	YOR171C	1	0	1	0	1	0	1	0	-0.0238	0.9682
YAL060W	YOR180C	1	0	1	0	1	0	1	0	-0.0321	0.9901
YAL060W	YOR184W	0.9838574	0	1	0	1	0	0.9225747	0	-0.0167	0.9031
YAL060W	YOR192C	1	0	1	0	1	0	1	0	-0.0165	1.027
YAL060W	YOR209C	1	0	1	0	1	0	1	0	-0.0112	1.0058
YAL060W	YOR221C	1	0	1	0	1	0	1	0	-0.0063	0.7299
YAL060W	YOR245C	1	0	1	0	1	0	1	0	0.0081	1.0226
YAL060W	YOR317W	1	0	1	0	1	0	1	0	-0.0251	1.0245
YAL060W	YOR323C	1	0	1	0	1	0	1	0	-0.0166	0.0761
YAL060W	YOR347C	1	0	1	0	1	0	1	0	0.0518	1.1083
YAL060W	YOR348C	1	0	1	0	1	0	1	0	8e-04	0.9876
YAL060W	YOR360C	1	0	1	0	1	0	1	0	-0.0057	1.0612
YAL060W	YOR374W	1	0	1	0	1	0	1	0	-0.0227	0.9713
YAL060W	YOR375C	1	0	1	0	1	0	1	0	-0.0027	1.0272
YAL060W	YOR377W	1	0	1	0	1	0	1	0	0.0026	1.0422
YAL060W	YPL023C	1	0	1	0	1	0	1	0	0.0067	0.9847
YAL060W	YPL053C	1	0	1	0	1	0	1	0	0.0149	1.054
YAL060W	YPL057C	1	0	1	0	1	0	1	0	-0.0414	0.8543
YAL060W	YPL061W	0.9994626	0	1	0	1	0	0.9968814	0	0.0064	0.977
YAL060W	YPL069C	1	0	1	0	1	0	1	0	0.0287	0.7169
YAL060W	YPL087W	0.9999912	0	1	0	1	0	0.9999874	0	-5e-04	1.0325
YAL060W	YPL091W	1	0	1	0	1	0	1	0	-0.0299	1.0303
YAL060W	YPL092W	1	0	1	0	1	0	1	0	-0.014	1.0267
YAL060W	YPL110C	1	0	1	0	1	0	1	0	0.0051	1.0474
YAL060W	YPL111W	1	0	1	0	1	0	1	0	-0.0348	1.0016
YAL060W	YPL188W	1	0	1	0	1	0	1	0	0.0307	0.1837
YAL060W	YPL214C	1	0	1	0	1	0	1	0	0.0166	1.064
YAL060W	YPL244C	1	0	1	0	1	0	1	0	-0.0115	0.9927
YAL060W	YPL258C	1	0	1	0	1	0	1	0	-0.0032	1.0214
YAL060W	YPL262W	0.9998375	0	0.9905984	0	0.9402472	1.99999999894729e-07	0.9955015	0	0.0313	0.8683
YAL060W	YPL271W	0.6954112	0	0.6508366	0	0.6723054	2.00000000005751e-07	0.6113913	0	-0.0046	0.176
YAL060W	YPL274W	1	0	1	0	1	0	1	0	-0.006	1.0509
YAL060W	YPR001W	1	0	1	0	1	0	1	0	-0.0032	1.0542
YAL060W	YPR002W	1	0	1	0	1	0	1	0	-0.0013	1.032
YAL060W	YPR006C	1	0	1	0	1	0	1	0	-0.0064	1.0554
YAL060W	YPR020W	1	0	0.8318794	2.00000000005751e-07	0.8273137	1.00000000058387e-07	1	0	0.0083	0.8963
YAL060W	YPR026W	1	0	1	0	1	0	1	0	-0.0157	1.0072
YAL060W	YPR060C	1	0	1	0	1	0	1	0	0.0306	0.9415
YAL060W	YPR062W	1	0	1	0	1	0	1	0	0.0167	1.0736
YAL060W	YPR069C	1	0	1	0	1	0	1	0	0.0299	0.7507
YAL060W	YPR074C	1	0	0.9999204	-9.99999999473644e-08	0.9999858	0	1	0	0.004	0.9519
YAL060W	YPR121W	1	0	1	0	1	0	1	0	-0.0106	1.0234
YAL060W	YPR138C	1	0	1	0	1	0	1	0	-0.0057	1.0028
YAL060W	YPR140W	1	0	1	0	1	0	1	0	-6e-04	1.0459
YAL060W	YPR145W	1	0	1	0	1	0	1	0	-0.0044	1.0111
YAL060W	YPR160W	1	0	1	0	1	0	1	0	0.0053	1.0511
YAL060W	YPR167C	1	0	1	0	1	0	1	0	0.0086	0.9934
YAL060W	YPR184W	1	0	1	0	1	0	1	0	0.0026	1.0126
YAL060W	YPR191W	0.6376473	0	0.6497754	0	0.6104374	-0.00385689999999994	0.4780381	0	-0.0048	0.7406
YAL062W	YBL011W	1	0	1	0	1	0	1	0	-0.0081	1.0088
YAL062W	YBL015W	1	0	0.9999434	-2.00000000005751e-07	1	0	1	0	0.0117	1.0632
YAL062W	YBL039C	1	0	1	0	1	0	1	0	-0.0405	0.9349
YAL062W	YBL045C	0.6376473	0	0.6497753	-1.00000000058387e-07	0.6142942	-9.99999999473644e-08	0.4780381	0	-0.0213	0.6672
YAL062W	YBL064C	1	0	1	0	1	0	1	0	-0.0243	1.0249
YAL062W	YBL068W	1	0	0.9999365	2.99999999953116e-07	0.9999312	6.00000000017253e-07	1	0	0.0087	1.0204
YAL062W	YBL098W	1	0	1	0	1	0	1	0	-0.0088	1.0104
YAL062W	YBL099W	0.6954112	0	0.6508367	1.00000000058387e-07	0.6723052	0	0.6113913	0	0.007	0.6427
YAL062W	YBR006W	1	0	1	0	1	0	1	0	0.0049	1.0351
YAL062W	YBR018C	1	0	0.9993584	-1.00000000058387e-07	0.9992065	0	1	0	-0.0149	1.0057
YAL062W	YBR019C	1	0	1	0	1	0	1	0	0.0166	1.028
YAL062W	YBR020W	1	0	1	0	1	0	1	0	0.0024	1.0444
YAL062W	YBR026C	1	0	1	0	1	0	1	0	-0.0107	0.7347
YAL062W	YBR035C	1	0	1	0	1	0	1	0	0.0054	0.3595
YAL062W	YBR036C	0.9999454	0	0.9998579	9.99999999473644e-08	0.9998518	0	0.9998898	0	-0.0488	0.4974
YAL062W	YBR041W	0.9999912	0	0.9999953	0	0.9999954	0	0.9999874	0	0.0126	1.0491
YAL062W	YBR068C	1	0	1	0	1	0	1	0	-6e-04	1.0528
YAL062W	YBR084W	1	0	1	0	0.9998085	9.99999999473644e-08	1	0	0.0104	1.0794
YAL062W	YBR092C	1	0	1	0	1	0	1	0	0.0243	1.059
YAL062W	YBR145W	1	0	1	0	1	0	1	0	0.0017	1.0547
YAL062W	YBR149W	1	0	1	0	1	0	1	0	0.0396	1.1109
YAL062W	YBR161W	1	0	1	0	1	0	1	0	0.0117	1.0499
YAL062W	YBR176W	1	0	1	0	1	0	1	0	0.0187	1.0777
YAL062W	YBR183W	1	0	1	0	1	0	1	0	0.0052	1.0849
YAL062W	YBR199W	1	0	1	0	1	0	1	0	0.0276	1.1135
YAL062W	YBR205W	1	0	1	0	1	0	1	0	-0.0352	1.0011
YAL062W	YBR208C	1	0	1	0	1	0	1	0	0.0102	1.0609
YAL062W	YBR213W	1	0	1	0	1	0	1	0	0.0024	1.0538
YAL062W	YBR218C	1	0	1	0	1	0	1	0	0.0398	1.0747
YAL062W	YBR221C	0.9924202	0	0.9974581	-9.99999999473644e-08	0.9969675	6.99999999964618e-07	0.9876905	0	0.0243	0.9863
YAL062W	YBR244W	1	0	1	0	1	0	1	0	-0.0094	1.0418
YAL062W	YBR249C	1	0	1	0	1	0	1	0	-0.0173	1.0446
YAL062W	YBR263W	0.9600643	0	1	0	1	0	0.879321	0	-0.0083	1.0535
YAL062W	YBR291C	1	0	0.9985379	-2.00000000005751e-07	0.9990962	-6.00000000017253e-07	1	0	0.0039	1.0503
YAL062W	YBR296C	1	0	0.9999736	0	0.9999714	0	1	0	0.0313	1.0995
YAL062W	YBR298C	1	0	1	0	1	0	1	0	-9e-04	0.9975
YAL062W	YBR299W	1	0	1	0	1	0	1	0	0.0243	1.0541
YAL062W	YCL009C	1	0	1	0	1	0	1	0	0.0213	1.1087
YAL062W	YCL035C	1	0	1	0	1	0	1	0	0.0089	1.0829
YAL062W	YCL040W	1	0	1	0	1	0	1	0	0.0181	1.0747
YAL062W	YCL050C	1	0	1	0	1	0	1	0	-0.0391	0.9781
YAL062W	YCL064C	1	0	1	0	1	0	1	0	0.0111	1.1184
YAL062W	YCR005C	1	0	1	0	1	0	1	0	-0.0469	1.0414
YAL062W	YCR034W	1	0	0.9999657	0	1	0	1	0	-0.0509	1.0065
YAL062W	YCR036W	1	0	1	0	1	0	1	0	0.0213	1.1052
YAL062W	YCR037C	1	0	1	0	1	0	1	0	0.0159	1.1118
YAL062W	YCR048W	1	0	1	0	1	0	1	0	0.0035	1.0381
YAL062W	YCR053W	1	0	1	0	1	0	1	0	-0.0659	0.6406
YAL062W	YCR083W	1	0	1	0	1	0	1	0	-0.0018	1.0919
YAL062W	YCR098C	1	0	1	0	1	0	1	0	0.0146	1.0598
YAL062W	YDL022W	1	0	1	0	1	0	1	0	-0.0064	1.0077
YAL062W	YDL066W	1	0	1	0	1	0	1	0	-0.0806	0.9813
YAL062W	YDL067C	0.634707	0	0.6497752	0	0.614294	-2.00000000005751e-07	0.3812308	0	0.0135	0.7224
YAL062W	YDL078C	1	0	1	0	1	0	1	0	0.0041	1.0671
YAL062W	YDL080C	0.9951396	0	1	0	1	0	0.9720189	0	0.0065	1.0074
YAL062W	YDL085W	1	0	0.9999803	-2.99999999953116e-07	0.9999946	-6.00000000017253e-07	1	0	0.0172	1.0713
YAL062W	YDL093W	1	0	0.9999763	1.00000000058387e-07	0.999974	2.00000000005751e-07	1	0	-0.0039	1.0042
YAL062W	YDL142C	1	0	1	0	1	0	1	0	-0.0038	0.9046
YAL062W	YDL168W	1	0	1	0	1	0	1	0	-0.0213	1.005
YAL062W	YDL171C	0.9999711	0	1	0	1	0	0.9995098	0	0.0371	1.0739
YAL062W	YDL174C	1	0	1	0	1	0	1	0	-0.0022	1.0603
YAL062W	YDL178W	1	0	1	0	1	0	1	0	0.0283	1.1057
YAL062W	YDL210W	1	0	1	0	1	0	1	0	0.0032	1.0851
YAL062W	YDL215C	1	0	0.9976789	2.00000000005751e-07	1	0	1	0	0.0079	1.0236
YAL062W	YDL238C	1	0	1	0	1	0	1	0	0.0268	1.0996
YAL062W	YDR001C	1	0	1	0	1	0	1	0	0.0051	1.0211
YAL062W	YDR007W	1	0	1	0	1	0	1	0	-0.0081	1.0016
YAL062W	YDR017C	1	0	1	0	1	0	1	0	0.0276	0.6746
YAL062W	YDR019C	0.9531403	0	0.9999174	0	0.9998087	2.00000000005751e-07	0.8789274	0	-0.0017	1.0352
YAL062W	YDR035W	1	0	1	0	1	0	1	0	0.0084	1.0386
YAL062W	YDR046C	1	0	1	0	1	0	1	0	0.0104	1.0791
YAL062W	YDR058C	1	0	1	0	1	0	1	0	-0.0363	0.9663
YAL062W	YDR072C	0.9999652	0	0.9999333	-9.99999999473644e-08	0.9999305	-9.99999999473644e-08	0.9999457	0	-0.0147	1.031
YAL062W	YDR098C	1	0	1	0	1	0	1	0	0.0071	1.0342
YAL062W	YDR127W	1	0	1	0	1	0	1	0	-0.0036	0.8433
YAL062W	YDR148C	1	0	0.9981177	0	0.9605754	-1.00000000058387e-07	1	0	0.0032	0.9935
YAL062W	YDR158W	1	0	1	0	1	0	1	0	-0.0293	0.8942
YAL062W	YDR178W	0.9998991	0	0.9909363	-2.00000000005751e-07	0.9403401	6.00000000017253e-07	0.9992465	0	-0.0245	1.0034
YAL062W	YDR204W	1	0	1	0	1	0	1	0	0.0292	0.8151
YAL062W	YDR256C	1	0	1	0	1	0	1	0	-0.0226	1.0167
YAL062W	YDR261C	1	0	1	0	1	0	1	0	0.0106	1.0426
YAL062W	YDR272W	1	0	1	0	1	0	1	0	-0.0182	1.0276
YAL062W	YDR284C	1	0	1	0	1	0	1	0	-2e-04	1.0808
YAL062W	YDR294C	1	0	1	0	1	0	1	0	-0.0181	1.0001
YAL062W	YDR297W	1	0	1	0	1	0	1	0	-0.0519	1.0124
YAL062W	YDR298C	0.6954112	0	0.6508367	1.00000000058387e-07	0.6723052	0	0.6113913	0	-0.0402	0.5761
YAL062W	YDR305C	1	0	1	0	1	0	1	0	0.0336	1.043
YAL062W	YDR315C	1	0	1	0	1	0	1	0	0.0128	0.855
YAL062W	YDR321W	1	0	1	0	1	0	1	0	0.0088	1.0284
YAL062W	YDR354W	1	0	1	0	1	0	1	0	0.0395	0.9005
YAL062W	YDR368W	1	0	1	0	1	0	1	0	0.039	1.0922
YAL062W	YDR377W	0.6954112	0	0.6508367	1.00000000058387e-07	0.6723052	0	0.6113913	0	0.0052	0.6128
YAL062W	YDR380W	0.9994514	0	1	0	1	0	0.9956155	0	-0.0177	1.0498
YAL062W	YDR399W	1	0	1	0	1	0	1	0	-0.0057	0.9929
YAL062W	YDR400W	1	0	1	0	1	0	1	0	0.0209	1.0585
YAL062W	YDR408C	1	0	1	0	1	0	1	0	-0.0274	1.0532
YAL062W	YDR453C	1	0	1	0	1	0	1	0	-0.0067	1.0382
YAL062W	YDR481C	1	0	1	0	1	0	1	0	0.0096	1.0803
YAL062W	YDR502C	1	0	1	0	1	0	1	0	0.0057	1.0202
YAL062W	YDR503C	1	0	1	0	1	0	1	0	-6e-04	1.0496
YAL062W	YDR513W	1	0	1	0	1	0	1	0	0.0091	1.0292
YAL062W	YDR529C	0.6376473	0	0.6497753	-1.00000000058387e-07	0.6142942	-9.99999999473644e-08	0.4780381	0	-0.0465	0.6138
YAL062W	YDR530C	1	0	1	0	1	0	1	0	0.0043	1.0819
YAL062W	YER052C	1	0	1	0	1	0	1	0	-0.0381	0.9495
YAL062W	YER056C	1	0	1	0	1	0	1	0	-0.0245	0.9955
YAL062W	YER060W	1	0	1	0	1	0	1	0	0.052	1.0849
YAL062W	YER061C	1	0	1	0	1	0	1	0	0.0142	0.7734
YAL062W	YER062C	1	0	1	0	1	0	1	0	-0.0326	1.0038
YAL062W	YER065C	0.970253	0	0.9998218	2.99999999953116e-07	1	0	0.8489105	0	-0.0088	1.047
YAL062W	YER073W	1	0	1	0	1	0	1	0	0.0208	1.0801
YAL062W	YER081W	1	0	1	0	1	0	1	0	-0.0142	1.0038
YAL062W	YER086W	1	0	1	0	1	0	1	0	0.0151	0.3204
YAL062W	YER090W	1	0	1	0	1	0	1	0	0.0038	0.995
YAL062W	YER091C	0.9999276	0	0.9984714	3.00000000064138e-07	0.9984394	-3.00000000064138e-07	0.9994782	0	-0.0016	0.9823
YAL062W	YER170W	1	0	1	0	1	0	1	0	-0.0266	1.053
YAL062W	YER174C	1	0	1	0	1	0	1	0	-0.0208	1.0429
YAL062W	YER175C	1	0	1	0	1	0	1	0	0.0172	1.0813
YAL062W	YER178W	0.9924202	0	0.9974581	-9.99999999473644e-08	0.9969675	6.99999999964618e-07	0.9876905	0	0.0018	0.8514
YAL062W	YER183C	1	0	1	0	1	0	1	0	-0.0152	1.0526
YAL062W	YFL030W	0.970253	0	0.9998215	0	1	0	0.8928933	0	0.0313	1.1198
YAL062W	YFL053W	1	0	1	0	1	0	1	0	-0.0042	1.0358
YAL062W	YFR015C	1	0	0.9997166	-2.00000000005751e-07	0.9996937	-9.99999999473644e-08	1	0	0.043	1.0655
YAL062W	YFR030W	1	0	1	0	1	0	1	0	0.0046	1.0419
YAL062W	YFR033C	0.6376473	0	0.6497753	-1.00000000058387e-07	0.6142942	-9.99999999473644e-08	0.4780381	0	0.0073	1.0556
YAL062W	YFR047C	1	0	1	0	1	0	1	0	0.018	1.0018
YAL062W	YFR053C	1	0	1	0	1	0	1	0	-0.0069	1.0592
YAL062W	YGL009C	1	0	1	0	1	0	1	0	0.0113	1.0713
YAL062W	YGL037C	1	0	1	0	1	0	1	0	0.0208	1.0601
YAL062W	YGL062W	1	0	1	0	1	0	1	0	-0.0088	1.0474
YAL062W	YGL084C	1	0	1	0	1	0	1	0	-0.0082	0.8907
YAL062W	YGL125W	1	0	1	0	1	0	1	0	0.0114	1.0517
YAL062W	YGL148W	1	0	1	0	1	0	1	0	0.0102	0.9373
YAL062W	YGL202W	0.9901344	0	0.9994043	-2.00000000005751e-07	0.9996316	5.99999999906231e-07	0.9493545	0	0.0327	0.9938
YAL062W	YGL205W	1	0	1	0	1	0	1	0	-0.0038	0.9954
YAL062W	YGL224C	1	0	1	0	1	0	1	0	-0.0013	1.0443
YAL062W	YGL234W	1	0	1	0	1	0	1	0	0.0067	1.0755
YAL062W	YGL248W	1	0	1	0	1	0	1	0	-0.0192	1.0258
YAL062W	YGL253W	1	0	1	0	1	0	1	0	-0.0119	0.9403
YAL062W	YGL256W	1	0	1	0	1	0	1	0	-0.0045	1.0755
YAL062W	YGR007W	1	0	1	0	1	0	1	0	0.0043	1.0328
YAL062W	YGR010W	1	0	1	0	1	0	1	0	0.0284	1.1025
YAL062W	YGR019W	1	0	1	0	1	0	1	0	0.0172	1.0593
YAL062W	YGR061C	1	0	1	0	1	0	1	0	-0.0148	1.0444
YAL062W	YGR087C	1	0	1	0	1	0	1	0	0.006	1.0491
YAL062W	YGR088W	1	0	1	0	1	0	1	0	0.002	1.0665
YAL062W	YGR124W	1	0	1	0	1	0	1	0	-0.0114	1.0254
YAL062W	YGR143W	1	0	1	0	1	0	1	0	-0.0142	1.0432
YAL062W	YGR155W	1	0	1	0	1	0	1	0	0.028	0.473
YAL062W	YGR157W	1	0	1	0	1	0	1	0	-0.0138	0.626
YAL062W	YGR170W	1	0	1	0	1	0	1	0	-0.0224	0.9874
YAL062W	YGR177C	1	0	1	0	1	0	1	0	-0.0359	1.019
YAL062W	YGR183C	0.6376473	0	0.6497753	-1.00000000058387e-07	0.6142942	-9.99999999473644e-08	0.4780381	0	0.0189	0.8522
YAL062W	YGR192C	1	0	1	0	1	0	1	0	-0.0301	0.9734
YAL062W	YGR193C	0.9924202	0	0.9974581	-9.99999999473644e-08	0.9969675	6.99999999964618e-07	0.9876905	0	0.024	1.053
YAL062W	YGR194C	1	0	1	0	1	0	1	0	-0.0083	1.0231
YAL062W	YGR202C	1	0	1	0	1	0	1	0	-0.0178	1.0369
YAL062W	YGR208W	0.9838574	0	1	0	1	0	0.9225747	0	-0.015	0.9216
YAL062W	YGR209C	1	0	1	0	1	0	0.9999731	0	0.0183	1.1317
YAL062W	YGR240C	0.4315119	0	1	0	1	0	0.1390449	0	0.0355	0.4956
YAL062W	YGR244C	1	0	0.9983876	0	0.9619236	-6.00000000017253e-07	1	0	0.0151	1.0826
YAL062W	YGR248W	1	0	1	0	1	0	1	0	-0.0107	1.0483
YAL062W	YGR254W	1	0	1	0	1	0	1	0	0.0113	1.0521
YAL062W	YGR256W	1	0	1	0	1	0	1	0	-0.0132	1.0403
YAL062W	YGR260W	1	0	1	0	1	0	1	0	-2e-04	0.9979
YAL062W	YGR282C	1	0	1	0	1	0	1	0	0.0171	1.0908
YAL062W	YGR286C	1	0	1	0	1	0	1	0	-0.0275	0.9641
YAL062W	YGR287C	1	0	1	0	1	0	1	0	0.0135	1.0699
YAL062W	YGR289C	1	0	1	0	1	0	1	0	-0.0017	1.0364
YAL062W	YHL016C	1	0	1	0	1	0	1	0	-0.0144	1.0148
YAL062W	YHL032C	1	0	1	0	1	0	1	0	0.0218	1.0682
YAL062W	YHR001W-A	0.6376473	0	0.6497753	-1.00000000058387e-07	0.6142942	-9.99999999473644e-08	0.4780381	0	0.0098	1.018
YAL062W	YHR011W	1	0	0.9998489	-9.99999999473644e-08	0.999837	9.99999999473644e-08	1	0	0.0137	0.3659
YAL062W	YHR037W	0.9998991	0	0.9997339	-1.00000000058387e-07	1	0	0.9990407	0	-0.0046	1.0241
YAL062W	YHR046C	1	0	1	0	1	0	1	0	0.0025	1.0039
YAL062W	YHR051W	0.634707	0	0.6497752	0	0.614294	-2.00000000005751e-07	0.3812308	0	-0.0025	0.676
YAL062W	YHR067W	1	0	1	0	1	0	1	0	-0.0088	0.7953
YAL062W	YHR104W	1	0	1	0	1	0	1	0	0.0072	1.0407
YAL062W	YHR106W	1	0	1	0	1	0	1	0	-0.041	1.0158
YAL062W	YHR123W	1	0	1	0	1	0	1	0	-0.0054	1.0218
YAL062W	YHR137W	0.9864696	0	0.9994042	-3.00000000064138e-07	0.999631	-4.99999999958867e-07	0.9376751	0	0.0038	1.0487
YAL062W	YHR163W	1	0	0.9999427	9.99999999473644e-08	0.9999796	6.00000000017253e-07	1	0	-0.019	1.0343
YAL062W	YHR183W	1	0	1	0	1	0	1	0	0.0263	0.3513
YAL062W	YIL002C	1	0	1	0	1	0	1	0	0.0281	1.0342
YAL062W	YIL053W	1	0	1	0	1	0	1	0	-0.0711	0.9106
YAL062W	YIL074C	1	0	1	0	1	0	1	0	-0.0032	1.0406
YAL062W	YIL099W	1	0	1	0	1	0	1	0	-0.1005	0.937
YAL062W	YIL107C	1	0	1	0	1	0	1	0	0.0018	1.0328
YAL062W	YIL124W	1	0	0.9999886	0	0.999994	1.00000000058387e-07	1	0	-0.0125	1.0446
YAL062W	YIL145C	1	0	1	0	1	0	1	0	-0.0151	0.9917
YAL062W	YIL155C	1	0	1	0	1	0	1	0	0.0225	1.0761
YAL062W	YIL160C	1	0	1	0	1	0	1	0	0.0104	1.0622
YAL062W	YIL162W	1	0	1	0	1	0	1	0	0.0094	1.0705
YAL062W	YIR027C	1	0	1	0	1	0	1	0	-0.0086	0.9974
YAL062W	YIR028W	1	0	1	0	1	0	1	0	0.0037	1.0322
YAL062W	YIR029W	1	0	1	0	1	0	1	0	0.0199	1.0819
YAL062W	YIR031C	1	0	1	0	1	0	1	0	-0.0214	1.0056
YAL062W	YIR032C	1	0	1	0	1	0	1	0	-0.0025	1.0489
YAL062W	YIR037W	1	0	1	0	1	0	1	0	-0.0046	1.0363
YAL062W	YJL045W	1	0	0.9991446	-2.00000000005751e-07	0.9986852	-4.99999999958867e-07	1	0	-0.0303	1.0114
YAL062W	YJL052W	1	0	1	0	1	0	1	0	0.0038	1.0663
YAL062W	YJL060W	1	0	1	0	1	0	1	0	0.019	1.0546
YAL062W	YJL068C	1	0	1	0	1	0	1	0	0.0252	1.0433
YAL062W	YJL101C	1	0	1	0	1	0	1	0	0.0203	0.8355
YAL062W	YJL121C	0.9977663	0	0.990098	1.00000000058387e-07	0.9990045	0	0.9909693	0	0.0175	0.9251
YAL062W	YJL130C	1	0	1	0	1	0	1	0	-0.0509	0.9925
YAL062W	YJL134W	1	0	1	0	1	0	1	0	0.0167	1.046
YAL062W	YJL137C	1	0	0.9995374	0	0.9994998	-4.99999999958867e-07	1	0	0.0058	1.044
YAL062W	YJL153C	1	0	1	0	1	0	1	0	0.0184	1.0398
YAL062W	YJL155C	1	0	1	0	1	0	1	0	-0.0086	1.073
YAL062W	YJL166W	0.6376473	0	0.6497753	-1.00000000058387e-07	0.6142942	-9.99999999473644e-08	0.4780381	0	-0.0181	0.7394
YAL062W	YJL196C	1	0	1	0	1	0	1	0	-0.0146	1.0012
YAL062W	YJL198W	1	0	1	0	1	0	1	0	0.0129	1.0524
YAL062W	YJL212C	1	0	1	0	1	0	1	0	-0.0043	1.0342
YAL062W	YJR009C	1	0	1	0	1	0	1	0	-0.0207	1.0421
YAL062W	YJR010W	1	0	1	0	1	0	1	0	-0.009	1.0564
YAL062W	YJR019C	1	0	1	0	1	0	1	0	0.0028	1.048
YAL062W	YJR025C	1	0	1	0	1	0	1	0	-0.0238	0.9649
YAL062W	YJR048W	1	0	0.969141	0	0.9683926	-2.00000000005751e-07	1	0	5e-04	1.0231
YAL062W	YJR078W	1	0	1	0	1	0	1	0	-0.0101	1.0129
YAL062W	YJR103W	1	0	1	0	1	0	1	0	0.0111	1.0318
YAL062W	YJR105W	0.9998371	0	0.9998659	-2.00000000005751e-07	0.9998442	-5.00000000069889e-07	0.9994771	0	0.0303	0.5111
YAL062W	YJR133W	1	0	1	0	1	0	1	0	0.0102	1.0343
YAL062W	YJR137C	1	0	1	0	1	0	1	0	-0.0304	0.9806
YAL062W	YJR139C	1	0	1	0	1	0	1	0	8e-04	0.7485
YAL062W	YJR152W	1	0	1	0	1	0	1	0	0.0132	1.0704
YAL062W	YJR153W	1	0	1	0	1	0	1	0	-0.0102	1.0588
YAL062W	YKL001C	1	0	1	0	1	0	1	0	0.0092	1.0654
YAL062W	YKL008C	1	0	1	0	1	0	1	0	-0.0047	1.0534
YAL062W	YKL026C	1	0	1	0	1	0	1	0	0.0099	1.0767
YAL062W	YKL029C	0.9961907	0	0.9975563	0	0.9958194	2.00000000005751e-07	0.9875149	0	0.0035	1.0339
YAL062W	YKL055C	1	0	1	0	1	0	1	0	0.0128	0.7936
YAL062W	YKL085W	1	0	1	0	0.9983007	0	1	0	-0.0212	1.0202
YAL062W	YKL106W	1	0	1	0	0.9980276	1.00000000058387e-07	1	0	-0.0411	0.9214
YAL062W	YKL120W	1	0	1	0	1	0	1	0	0.0283	1.088
YAL062W	YKL127W	1	0	1	0	1	0	1	0	0.0245	1.0289
YAL062W	YKL140W	1	0	1	0	1	0	1	0	-0.024	1.0587
YAL062W	YKL148C	1	0	0.9991643	0	0.9987159	-1.00000000058387e-07	1	0	-0.0272	0.9596
YAL062W	YKL184W	1	0	1	0	1	0	1	0	-0.0484	0.5198
YAL062W	YKL211C	1	0	1	0	1	0	1	0	-0.0114	0.988
YAL062W	YKL216W	1	0	1	0	1	0	1	0	0.0098	0.9922
YAL062W	YKL217W	0.9956521	0	1	0	1	0	0.9837132	0	0.0127	1.0629
YAL062W	YKR009C	1	0	1	0	1	0	1	0	-0.0054	1.0316
YAL062W	YKR053C	1	0	1	0	1	0	1	0	0.0044	1.0478
YAL062W	YKR058W	1	0	0.9996631	2.00000000005751e-07	0.9996352	-6.00000000017253e-07	1	0	6e-04	1.0282
YAL062W	YKR061W	1	0	1	0	1	0	1	0	0.0158	1.0553
YAL062W	YKR067W	0.9999931	0	1	0	0.9999884	6.00000000017253e-07	0.9999577	0	-0.0068	1.0541
YAL062W	YKR069W	1	0	1	0	1	0	1	0	0.0433	1.0787
YAL062W	YKR080W	1	0	0.9996653	-2.00000000005751e-07	0.9999114	-9.99999999473644e-08	1	0	0.0148	1.0517
YAL062W	YKR097W	1	0	1	0	1	0	1	0	0.0089	1.0179
YAL062W	YLL012W	1	0	1	0	1	0	1	0	0.0033	1.018
YAL062W	YLL041C	0.9998991	0	0.9909363	-2.00000000005751e-07	0.9403401	6.00000000017253e-07	0.9992465	0	0.0383	1.0208
YAL062W	YLL057C	1	0	1	0	1	0	1	0	-0.0112	1.0543
YAL062W	YLL061W	1	0	1	0	1	0	1	0	0.007	1.0709
YAL062W	YLL062C	1	0	1	0	1	0	1	0	0.0058	1.0817
YAL062W	YLR011W	0.9999941	0	1	0	1	0	0.9998109	0	0.0221	1.1333
YAL062W	YLR017W	1	0	1	0	1	0	1	0	0.0089	1.0383
YAL062W	YLR020C	1	0	1	0	1	0	1	0	0.0127	1.0476
YAL062W	YLR027C	0.9986242	0	0.9992554	-2.99999999953116e-07	0.9991022	4.00000000011502e-07	0.9918114	0	0.0388	0.2683
YAL062W	YLR028C	1	0	1	0	1	0	1	0	0.0188	1.0637
YAL062W	YLR043C	1	0	1	0	1	0	1	0	-0.0123	1.0024
YAL062W	YLR044C	1	0	1	0	1	0	1	0	-0.0051	1.0095
YAL062W	YLR058C	0.9551857	0	0.9994448	0	0.999935	3.00000000064138e-07	0.8300123	0	0.0144	1.0681
YAL062W	YLR070C	1	0	1	0	1	0	1	0	0.0206	1.0919
YAL062W	YLR081W	1	0	1	0	1	0	1	0	-0.0016	1.0967
YAL062W	YLR089C	1	0	1	0	0.9987821	-9.99999999473644e-08	1	0	-0.0346	0.8009
YAL062W	YLR109W	1	0	1	0	1	0	1	0	-0.0205	1.0156
YAL062W	YLR133W	1	0	1	0	1	0	1	0	-0.0156	1.057
YAL062W	YLR134W	1	0	1	0	1	0	1	0	-0.0119	1.0324
YAL062W	YLR142W	0.9998991	0	0.9997339	-2.00000000005751e-07	1	0	0.9990407	0	-0.0017	1.0588
YAL062W	YLR146C	1	0	1	0	1	0	1	0	0.0045	1.0494
YAL062W	YLR172C	1	0	1	0	1	0	1	0	6e-04	1.0267
YAL062W	YLR174W	0.9638025	0	0.9936966	3.00000000064138e-07	0.9995785	3.00000000064138e-07	0.8415547	0	-0.0086	1.044
YAL062W	YLR180W	1	0	1	0	1	0	1	0	0.0221	1.0179
YAL062W	YLR189C	1	0	1	0	1	0	1	0	0.0114	1.0296
YAL062W	YLR231C	1	0	1	0	1	0	1	0	-0.0212	1.0347
YAL062W	YLR237W	1	0	1	0	1	0	1	0	0.0241	1.0077
YAL062W	YLR258W	1	0	0.9997143	-2.00000000005751e-07	0.9996913	3.9999999990048e-07	1	0	0.0392	1.0985
YAL062W	YLR260W	1	0	1	0	1	0	1	0	0.0064	1.0704
YAL062W	YLR284C	1	0	1	0	1	0	1	0	0.0206	1.0493
YAL062W	YLR285W	1	0	1	0	1	0	1	0	-0.0467	1.0087
YAL062W	YLR295C	0.6954112	0	0.6508367	1.00000000058387e-07	0.6723052	0	0.6113913	0	0.0205	0.6189
YAL062W	YLR299W	1	0	1	0	1	0	1	0	0.0168	1.0711
YAL062W	YLR300W	1	0	1	0	1	0	1	0	-0.0236	1.0228
YAL062W	YLR304C	1	0	1	0	1	0	1	0	-0.0623	0.2976
YAL062W	YLR307W	1	0	1	0	1	0	1	0	0.0064	1.0809
YAL062W	YLR308W	1	0	1	0	1	0	1	0	0.0073	1.0344
YAL062W	YLR328W	1	0	1	0	1	0	1	0	-0.0198	1.0154
[truncated: 205,061 more rows]
